# Supplementary material for: Enhanced transcriptomic responses in the Pacific salmon louse Lepeophtheirus salmonis oncorhynchi to the non-native Atlantic Salmon Salmo salar suggests increased parasite fitness
Source: BMC Genomics. 2017 Jan 30;18:110. doi: 10.1186/s12864-017-3520-1 (PMC5282744; doi:10.1186/s12864-017-3520-1)
Supplement: Additional file 1: Table S1. — Numbers of differentially expressed genes detected in L. salmonis while feeding on different host species (i) compared to starved lice, or (ii) compared to each other. (XLSX 25 kb) [file 12864_2017_3520_MOESM1_ESM.xlsx]

## Sheet: Table S1
i.)
		24 hpi	48 hpi
	Atlantic	654	613
	Starved	176	378
	Coho	581	524
	Starved	197	365
	Sockeye	487	474
	Starved	158	301
ii.)
		24 hpi	48 hpi
	Atlantic	201	224
	Coho	61	23
	Atlantic	245	284
	Sockeye	39	98
	Coho	98	45
	Sockeye	40	33
