# Supplementary material for: Enhanced transcriptomic responses in the Pacific salmon louse Lepeophtheirus salmonis oncorhynchi to the non-native Atlantic Salmon Salmo salar suggests increased parasite fitness
Source: BMC Genomics. 2017 Jan 30;18:110. doi: 10.1186/s12864-017-3520-1 (PMC5282744; doi:10.1186/s12864-017-3520-1)
Supplement: Additional file 2: — Transcriptomic response of L. salmonis while feeding on Atlantic, Coho or Sockeye Salmon. (XLSX 429 kb) [file 12864_2017_3520_MOESM2_ESM.xlsx]

## Sheet: Host over time
		ATL 48 v ATL 24		COHO 48 v COHO 24		SOX 48 v SOX 24
Spot ID	p-value	Fold change	Direction	Fold change	Direction	Fold change	Direction	Description	GeneID	SwissProt Accession	CDD	Description
C037R106	0.00211442	1.41258	up	1.35064	up	1.52818	up	Organic cation transporter 1	172841	Q9U539	TIGR00898	2A0119
C202R041	3.55862e-05	-1.11156	down	1.31555	up	1.53851	up	Large neutral amino acids transporter small subunit 2	100172820	Q5RAE3	TIGR00911	2A0308
C019R109	0.00399909	1.78284	up	-1.06311	down	-1.25111	down	Sodium-dependent phosphate transport protein 2B	10568	O95436	TIGR01013	2a58
C128R036	0.00173762	1.87345	up	-1.05002	down	-1.07988	down	Sodium-dependent phosphate transport protein 2B	10568	O95436	TIGR01013	2a58
C201R047	1.0125e-05	1.52322	up	-1.04868	down	1.22036	up	Sodium-dependent phosphate transport protein 2B	10568	O95436	TIGR01013	2a58
C161R029	0.000187448	1.14714	up	-1.02261	down	1.51443	up	CD109 antigen	235505	Q8R422	cd02897	A2M_2, Proteins similar to alpha2-macroglobulin (alpha (2)-M). This group also contains the pregnancy zone protein (PZP). Alpha(2)-M and PZP are broadly specific proteinase inhibitors. Alpha (2)-M is a major carrier protein in serum. The structural thioester of alpha (2)-M, is involved in the immobilization and entrapment of proteases. PZP is a trace protein in the plasma of non-pregnant females …
C159R089	0.00249138	1.26056	up	-1.86879	down	-1.20784	down	Adenylate kinase isoenzyme 1	11636	Q9R0Y5	TIGR01360	aden_kin_iso1, Members of this family are adenylate kinase, EC 2.7.4.3. This clade is found only in eukaryotes and includes human adenylate kinase isozyme 1 (myokinase). Within the adenylate kinase superfamily, this set appears specifically closely related to a subfamily of eukaryotic UMP-CMP kinases (TIGR01359), rather than to the large clade of bacterial, archaeal, and eukaryotic adenylate kina…
C029R117	0.000650034	1.65759	up	1.11163	up	1.07068	up	Aldehyde dehydrogenase family 8 member A1	64577	Q9H2A2	cd07093	ALDH_F8_HMSADH, Human aldehyde dehydrogenase family 8 member A1-like. In humans, the aldehyde dehydrogenase family 8 member A1 (ALDH8A1) protein functions to convert 9-cis-retinal to 9-cis-retinoic acid and has a preference for NAD+. Also included in this CD is the 2-hydroxymuconic semialdehyde dehydrogenase (HMSADH) which catalyzes the conversion of 2-hydroxymuconic semialdehyde to 4-oxalocroton…
C094R059	0.00329764	-1.39728		-1.73215	down	-1.40203	down	Alkaline phosphatase, placental-like	251	P10696	smart00098	alkPPc, Alkaline phosphatase homologues.
C062R122	2.81471e-08	1.72549	up	1.65336	up	1.21003	up	2-amino-3-carboxymuconate-6-semialdehyde decarboxylase	171385	Q8R5M5	pfam04909	Amidohydro_2, Amidohydrolase. These proteins are amidohydrolases that are related to pfam01979.
C061R119	0.00127607	1.97918	up	1.42514	up	1.50579	up				cd00204	ANK, ankyrin repeats; ankyrin repeats mediate protein-protein interactions in very diverse families of proteins. The number of ANK repeats in a protein can range from 2 to over 20 (ankyrins, for example). ANK repeats may occur in combinations with other types of domains. The structural repeat unit contains two antiparallel helices and a beta-hairpin, repeats are stacked in a superhelical arrangem…
C187R137	0.000331125	1.13101	up	1.46532	up	1.57693	up				cd00204	ANK, ankyrin repeats; ankyrin repeats mediate protein-protein interactions in very diverse families of proteins. The number of ANK repeats in a protein can range from 2 to over 20 (ankyrins, for example). ANK repeats may occur in combinations with other types of domains. The structural repeat unit contains two antiparallel helices and a beta-hairpin, repeats are stacked in a superhelical arrangem…
C027R148	0.00226908	1.22087	up	1.69706	up	1.73675	up				cd00204	ANK, ankyrin repeats; ankyrin repeats mediate protein-protein interactions in very diverse families of proteins. The number of ANK repeats in a protein can range from 2 to over 20 (ankyrins, for example). ANK repeats may occur in combinations with other types of domains. The structural repeat unit contains two antiparallel helices and a beta-hairpin, repeats are stacked in a superhelical arrangem…
C041R049	0.00220235	1.27833	up	1.59714	up	1.85284	up				cd00204	ANK, ankyrin repeats; ankyrin repeats mediate protein-protein interactions in very diverse families of proteins. The number of ANK repeats in a protein can range from 2 to over 20 (ankyrins, for example). ANK repeats may occur in combinations with other types of domains. The structural repeat unit contains two antiparallel helices and a beta-hairpin, repeats are stacked in a superhelical arrangem…
C188R108	1.95885e-05	-1.13571	down	1.73963	up	1.89155	up				cd00204	ANK, ankyrin repeats; ankyrin repeats mediate protein-protein interactions in very diverse families of proteins. The number of ANK repeats in a protein can range from 2 to over 20 (ankyrins, for example). ANK repeats may occur in combinations with other types of domains. The structural repeat unit contains two antiparallel helices and a beta-hairpin, repeats are stacked in a superhelical arrangem…
C253R156	2.34289e-06	-1.59962	down	1.06006	up	-1.12231	down	Uncharacterized oxidoreductase ZK1290.5	191555	Q09632	COG0656	ARA1, Aldo/keto reductases, related to diketogulonate reductase [General function prediction only].
C098R067	0.000188736	-1.08632	down	1.74341	up	1.27517	up	Arylsulfatase A component C	410	P15289	COG3119	AslA, Arylsulfatase A and related enzymes [Inorganic ion transport and metabolism].
C090R010	0.00527523	1.12268	up	-2.02372	down	-1.34856	down	Arginine kinase		Q9XY07	pfam00217	ATP-gua_Ptrans, ATP:guanido phosphotransferase, C-terminal catalytic domain. The substrate binding site is located in the cleft between N and C-terminal domains, but most of the catalytic residues are found in the larger C-terminal domain.
C125R061	0.000162156	-2.04799	down	-1.12762	down	1.28393	up	Atrophin-1, Atrophin-1 family. Atrophin-1 is the protein product of the dentatorubral-pallidoluysian atrophy (DRPLA) gene. DRPLA OMIM:125370 is a progressive neurodegenerative disorder. It is caused by the expansion of a CAG repeat in the DRPLA gene on chromosome 12p. This results in an extended polyglutamine region in atrophin-1, that is thought to confer toxicity to the protein, possibly throug…			pfam03154	Atrophin-1, Atrophin-1 family. Atrophin-1 is the protein product of the dentatorubral-pallidoluysian atrophy (DRPLA) gene. DRPLA OMIM:125370 is a progressive neurodegenerative disorder. It is caused by the expansion of a CAG repeat in the DRPLA gene on chromosome 12p. This results in an extended polyglutamine region in atrophin-1, that is thought to confer toxicity to the protein, possibly throug…
C031R096	0.00648397	1.47116	up	-1.89826	down	-1.80878	down	C1q, C1q domain. C1q is a subunit of the C1 enzyme complex that activates the serum complement system.			pfam00386	C1q, C1q domain. C1q is a subunit of the C1 enzyme complex that activates the serum complement system.
C254R163	0.00926847	1.39217	up	-1.84686	down	-1.55834	down	C1q, C1q domain. C1q is a subunit of the C1 enzyme complex that activates the serum complement system.			pfam00386	C1q, C1q domain. C1q is a subunit of the C1 enzyme complex that activates the serum complement system.
C145R072	1.32426e-10	-1.51348	down	1.07706	up	-1.03026	down	Copine-8	144402	Q86YQ8	pfam00168	C2, C2 domain.
C027R035	0.000224993	1.53626	up	1.37974	up	1.31462	up	Collagen alpha-5(IV) chain	1287	P29400	pfam01413	C4, C-terminal tandem repeated domain in type 4 procollagen. Duplicated domain in C-terminus of type 4 collagens. Mutations in alpha-5 collagen IV are associated with X-linked Alport syndrome.
C246R044	0.00375067	1.64101	up	-1.11582	down	1.06474	up	Collagen alpha-2(IV) chain	181708	P17140	smart00111	C4, C-terminal tandem repeated domain in type 4 procollagens. Duplicated domain in C-terminus of type 4 collagens. Mutations in alpha-5 collagen IV are associated with X-linked Alport syndrome.
C261R088	0.000689923	1.89086	up	-1.04498	down	1.26777	up	Collagen alpha-2(IV) chain	181708	P17140	smart00111	C4, C-terminal tandem repeated domain in type 4 procollagens. Duplicated domain in C-terminus of type 4 collagens. Mutations in alpha-5 collagen IV are associated with X-linked Alport syndrome.
C090R109	0.00233518	1.91586	up	-1.07651	down	1.47052	up	Collagen alpha-2(IV) chain	181708	P17140	smart00111	C4, C-terminal tandem repeated domain in type 4 procollagens. Duplicated domain in C-terminus of type 4 collagens. Mutations in alpha-5 collagen IV are associated with X-linked Alport syndrome.
C259R033	0.00468007	1.6199	up	1.06014	up	1.03453	up	Collagen alpha-2(IV) chain		P27393	smart00111	C4, C-terminal tandem repeated domain in type 4 procollagens. Duplicated domain in C-terminus of type 4 collagens. Mutations in alpha-5 collagen IV are associated with X-linked Alport syndrome.
C125R065	0.00617045	1.60489	up	1.33461	up	1.32419	up	Candida_ALS, Candida agglutinin-like protein (ALS). This family consists of several agglutinin-like proteins from different Candida species. ALS genes of Candida albicans encode a family of cell-surface glycoproteins with a three-domain structure. Each Als protein has a relatively conserved N-terminal domain, a central domain consisting of a tandemly repeated motif, and a serine-threonine-rich C-…			pfam05792	Candida_ALS, Candida agglutinin-like protein (ALS). This family consists of several agglutinin-like proteins from different Candida species. ALS genes of Candida albicans encode a family of cell-surface glycoproteins with a three-domain structure. Each Als protein has a relatively conserved N-terminal domain, a central domain consisting of a tandemly repeated motif, and a serine-threonine-rich C-…
C223R006	0.00516688	1.7286	up	1.22787	up	1.36961	up	Candida_ALS, Candida agglutinin-like protein (ALS). This family consists of several agglutinin-like proteins from different Candida species. ALS genes of Candida albicans encode a family of cell-surface glycoproteins with a three-domain structure. Each Als protein has a relatively conserved N-terminal domain, a central domain consisting of a tandemly repeated motif, and a serine-threonine-rich C-…			pfam05792	Candida_ALS, Candida agglutinin-like protein (ALS). This family consists of several agglutinin-like proteins from different Candida species. ALS genes of Candida albicans encode a family of cell-surface glycoproteins with a three-domain structure. Each Als protein has a relatively conserved N-terminal domain, a central domain consisting of a tandemly repeated motif, and a serine-threonine-rich C-…
C125R107	0.00422213	1.26955	up	-1.57649	down	-1.02144	down	ChtBD2, Chitin-binding domain type 2.			smart00494	ChtBD2, Chitin-binding domain type 2.
C210R142	1.51899e-06	-1.85652	down	1.35902	up	1.24524	up	Ribosome maturation protein SBDS	417477	Q5ZIY4	COG1500	COG1500, Predicted exosome subunit [Translation, ribosomal structure and biogenesis].
C136R042	0.00014034	1.42979	up	1.64197	up	1.18122	up	Putative L-aspartate dehydrogenase	447919	Q66I59	COG1712	COG1712, Predicted dinucleotide-utilizing enzyme [General function prediction only].
C207R118	0.000321306	1.03464	up	-2.96503	down	-1.2451	down	Uncharacterized protein sll1735	954055	P73392	COG2335	COG2335, Secreted and surface protein containing fasciclin-like repeats [Cell envelope biogenesis, outer membrane].
C197R086	0.000788361	-1.08446	down	-3.3772	down	-1.14971	down	Uncharacterized protein sll1735	954055	P73392	COG2335	COG2335, Secreted and surface protein containing fasciclin-like repeats [Cell envelope biogenesis, outer membrane].
C216R037	0.000138182	2.08559	up	1.32749	up	1.13545	up	Collagen alpha-1(IV) chain	176314	P17139	pfam01391	Collagen, Collagen triple helix repeat (20 copies). Members of this family belong to the collagen superfamily. Collagens are generally extracellular structural proteins involved in formation of connective tissue structure. The alignment contains 20 copies of the G-X-Y repeat that forms a triple helix. The first position of the repeat is glycine, the second and third positions can be any residue b…
C026R056	4.48004e-16	1.58091	up	1.37411	up	1.06684	up	Cytochrome c oxidase subunit 2	808315	Q37677	MTH00129	COX2, cytochrome c oxidase subunit II; Provisional.
C106R049	4.95682e-16	1.99994	up	1.50487	up	1.06854	up	Cytochrome c oxidase subunit 2	808315	Q37677	MTH00129	COX2, cytochrome c oxidase subunit II; Provisional.
C156R097	2.2195e-13	1.60465	up	1.28259	up	-1.62541	down	Cytochrome c oxidase subunit 3	808307	Q36860	MTH00130	COX3, cytochrome c oxidase subunit III; Provisional.
C083R118	1.48507e-10	1.60327	up	1.45916	up	-1.27574	down	Cytochrome c oxidase subunit 3	808307	Q36860	MTH00130	COX3, cytochrome c oxidase subunit III; Provisional.
C069R061	0.000120106	-1.15866	down	-1.6045	down	-1.38319	down	High affinity copper uptake protein 1	397186	Q8WNR0	pfam04145	Ctr, Ctr copper transporter family. The redox active metal copper is an essential cofactor in critical biological processes such as respiration, iron transport, oxidative stress protection, hormone production, and pigmentation. A widely conserved family of high-affinity copper transport proteins (Ctr proteins) mediates copper uptake at the plasma membrane. A series of clustered methionine residue…
C170R070	2.07377e-05	-1.28889		-1.85417	down	-1.31287	down	High affinity copper uptake protein 1	397186	Q8WNR0	pfam04145	Ctr, Ctr copper transporter family. The redox active metal copper is an essential cofactor in critical biological processes such as respiration, iron transport, oxidative stress protection, hormone production, and pigmentation. A widely conserved family of high-affinity copper transport proteins (Ctr proteins) mediates copper uptake at the plasma membrane. A series of clustered methionine residue…
C085R082	6.60015e-14	1.7281	up	1.07748	up	-1.69517	down	Cytochrome b	808306	Q35925	MTH00131	CYTB, cytochrome b; Provisional.
C063R079	3.12778e-12	1.60563	up	-1.21893	down	-1.60093	down	Cytochrome b	808306	Q35925	MTH00131	CYTB, cytochrome b; Provisional.
C124R006	1.41427e-05	1.78179	up	1.23476	up	1.20314	up	Epidermal retinol dehydrogenase 2	195814	Q8N3Y7	COG0300	DltE, Short-chain dehydrogenases of various substrate specificities [General function prediction only].
C148R144	7.04832e-06	1.76522	up	1.21704	up	1.32097	up	Epidermal retinol dehydrogenase 2	195814	Q8N3Y7	COG0300	DltE, Short-chain dehydrogenases of various substrate specificities [General function prediction only].
C171R084	0.00354891	-1.82655	down	1.13348	up	-1.01752	down	EH domain-containing protein 3	30845	Q9NZN3	pfam00350	Dynamin_N, Dynamin family.
C109R058	1.60043e-05	1.50097	up	-1.214	down	-1.31838	down	7-dehydrocholesterol reductase	841465	Q9LDU6	pfam01222	ERG4_ERG24, Ergosterol biosynthesis ERG4/ERG24 family.
C073R098	1.45265e-05	1.54631	up	-1.1573	down	-1.30139	down	7-dehydrocholesterol reductase	841465	Q9LDU6	pfam01222	ERG4_ERG24, Ergosterol biosynthesis ERG4/ERG24 family.
C117R031	8.80412e-05	1.76897	up	-1.19634	down	-1.27849	down	7-dehydrocholesterol reductase	841465	Q9LDU6	pfam01222	ERG4_ERG24, Ergosterol biosynthesis ERG4/ERG24 family.
C241R102	0.00329476	1.14821	up	-1.50214	down	-1.66079	down	Euk_Ferritin, Eukaryotic Ferritin (Euk_Ferritin) domain. Ferritins are the primary iron storage proteins of most living organisms and members of a broad superfamily of ferritin-like diiron-carboxylate proteins. The iron-free (apoferritin) ferritin molecule is a protein shell composed of 24 protein chains arranged in 432 symmetry. Iron storage involves the uptake of iron (II) at the protein shell,…			cd01056	Euk_Ferritin, Eukaryotic Ferritin (Euk_Ferritin) domain. Ferritins are the primary iron storage proteins of most living organisms and members of a broad superfamily of ferritin-like diiron-carboxylate proteins. The iron-free (apoferritin) ferritin molecule is a protein shell composed of 24 protein chains arranged in 432 symmetry. Iron storage involves the uptake of iron (II) at the protein shell,…
C062R014	2.06426e-08	-1.836	down	-1.15931	down	-1.00945	down	Uridine phosphorylase 1	7378	Q16831	TIGR01719	euk_UDPppase, This model represents a clade of mainly eucaryotic uridine phosphorylases. Genes from human and mouse have been characterized. This enzyme is a member of the PHP/UDP subfamily (pfam01048) and is closely related to the bacterial uridine (TIGR01718) and inosine (TIGR00107) phosphorylase equivalogs. In addition to the eukaryotes, a gene from Mycobacterium leprae is included in this equ…
C068R115	0.00739445	1.79511	up	-1.10702	down	1.01608	up	FAS1, Four repeated domains in the Fasciclin I family of proteins, present in many other contexts.			smart00554	FAS1, Four repeated domains in the Fasciclin I family of proteins, present in many other contexts.
C044R042	6.5863e-06	1.1649	up	1.11039	up	2.01028	up	Transforming growth factor-beta-induced protein ig-h3	21810	P82198	pfam02469	Fasciclin, Fasciclin domain. This extracellular domain is found repeated four times in grasshopper fasciclin I as well as in proteins from mammals, sea urchins, plants, yeast and bacteria.
C024R074	3.50019e-06	1.16543	up	1.19926	up	2.06635	up	Transforming growth factor-beta-induced protein ig-h3	21810	P82198	pfam02469	Fasciclin, Fasciclin domain. This extracellular domain is found repeated four times in grasshopper fasciclin I as well as in proteins from mammals, sea urchins, plants, yeast and bacteria.
C193R082	0.000216523	-1.11346	down	-2.41054	down	-3.05992	down	Uncharacterized protein sll1483	951981	P74615	pfam02469	Fasciclin, Fasciclin domain. This extracellular domain is found repeated four times in grasshopper fasciclin I as well as in proteins from mammals, sea urchins, plants, yeast and bacteria.
C012R144	0.000972236	-1.44275		-2.34145	down	-2.84885	down	Uncharacterized protein sll1483	951981	P74615	pfam02469	Fasciclin, Fasciclin domain. This extracellular domain is found repeated four times in grasshopper fasciclin I as well as in proteins from mammals, sea urchins, plants, yeast and bacteria.
C072R070	0.000275424	-1.32825		-2.22439	down	-2.57622	down	Uncharacterized protein sll1483	951981	P74615	pfam02469	Fasciclin, Fasciclin domain. This extracellular domain is found repeated four times in grasshopper fasciclin I as well as in proteins from mammals, sea urchins, plants, yeast and bacteria.
C131R027	0.00108952	-1.5253	down	-2.79102	down	-2.26673	down	Uncharacterized protein sll1483	951981	P74615	pfam02469	Fasciclin, Fasciclin domain. This extracellular domain is found repeated four times in grasshopper fasciclin I as well as in proteins from mammals, sea urchins, plants, yeast and bacteria.
C096R077	2.68627e-08	-1.53574	down	1.00404	up	-1.19629	down	Nostrin	115677	Q8IVI9	pfam00611	FCH, Fes/CIP4 homology domain. Alignment extended from. Highly alpha-helical.
C090R058	0.00503214	1.52002	up	-1.0701	down	-1.1273	down	Myosin-VIIa	5569086	Q17LW0	pfam00373	FERM_M, FERM central domain. This domain is the central structural domain of the FERM domain.
C167R062	0.00198016	-1.62502	down	-1.22	down	-1.11661	down	FimD, P pilus assembly protein, porin PapC [Cell motility and secretion / Intracellular trafficking and secretion].			COG3188	FimD, P pilus assembly protein, porin PapC [Cell motility and secretion / Intracellular trafficking and secretion].
C147R044	2.71652e-07	1.62196	up	1.43967	up	1.4139	up	FK506-binding protein 2	2888506	Q6FSC1	pfam00254	FKBP_C, FKBP-type peptidyl-prolyl cis-trans isomerase.
C185R152	6.80495e-07	1.7483	up	1.53358	up	1.4711	up	FK506-binding protein 2	2888506	Q6FSC1	pfam00254	FKBP_C, FKBP-type peptidyl-prolyl cis-trans isomerase.
C252R056	1.13272e-07	1.46497	up	1.53341	up	1.43062	up	FK506-binding protein 9	11328	O95302	pfam00254	FKBP_C, FKBP-type peptidyl-prolyl cis-trans isomerase.
C021R145	5.90796e-07	1.61621	up	1.49328	up	1.43074	up	FK506-binding protein 9	11328	O95302	pfam00254	FKBP_C, FKBP-type peptidyl-prolyl cis-trans isomerase.
C043R100	0.0068246	1.25768	up	-1.35444	down	-1.76386	down	Glyceraldehyde-3-phosphate dehydrogenase 2	2540975	O43026	TIGR01534	GAPDH-I, The noise level is set relative not to E4PD, but the next closest outliers, the class II GAPDHs (found in archaea, TIGR01546) and aspartate semialdehyde dehydrogenase (ASADH, TIGR01296) both of which have highest-scoring hits around -225 to the prior model.
C059R026	0.00185008	-1.16596	down	-1.26794	down	-1.55881	down	Advillin		O88398	smart00262	GEL, Gelsolin homology domain. Gelsolin/severin/villin homology domain. Calcium-binding and actin-binding. Both intra- and extracellular domains.
C149R080	0.00171895	-1.27131		-1.61281	down	-1.06239	down	Acidic mammalian chitinase	282645	Q95M17	cd02872	GH18_chitolectin_chitotriosidase, This conserved domain family includes a large number of catalytically inactive chitinase-like lectins (chitolectins) including YKL-39, YKL-40 (HCGP39), YM1, oviductin, and AMCase (acidic mammalian chitinase), as well as catalytically active chitotriosidases. The conserved domain is an eight-stranded alpha/beta barrel fold belonging to the family 18 glycosyl hydro…
C177R165	7.50101e-05	-1.40944		-1.54702	down	1.40404	up	GILT-like protein C02D5.2	176203	P34276	pfam03227	GILT, Gamma interferon inducible lysosomal thiol reductase (GILT). This family includes the two characterised human gamma-interferon-inducible lysosomal thiol reductase (GILT) sequences. It also contains several other eukaryotic putative proteins with similarity to GILT. The aligned region contains three conserved cysteine residues. In addition, the two GILT sequences possess a C-X(2)-C motif tha…
C136R124	0.00309597	1.63147	up	-1.1662	down	1.00786	up	Glycerol-3-phosphate dehydrogenase [NAD+], cytoplasmic	60666	O35077	TIGR03376	glycerol3P_DH, Members of this protein family are the eukaryotic enzyme, glycerol-3-phosphate dehydrogenase (NAD(+)) (EC 1.1.1.8). Enzymatic activity for 1.1.1.8 is defined as sn-glycerol 3-phosphate + NAD(+) = glycerone phosphate + NADH. Note the very similar reactions of enzymes defined as EC 1.1.1.94 and 1.1.99.5, assigned to families of proteins in the bacteria.
C157R037	1.13935e-05	1.64398	up	-1.29551	down	1.14627	up	Glycerol-3-phosphate dehydrogenase [NAD+], cytoplasmic		Q27556	TIGR03376	glycerol3P_DH, Members of this protein family are the eukaryotic enzyme, glycerol-3-phosphate dehydrogenase (NAD(+)) (EC 1.1.1.8). Enzymatic activity for 1.1.1.8 is defined as sn-glycerol 3-phosphate + NAD(+) = glycerone phosphate + NADH. Note the very similar reactions of enzymes defined as EC 1.1.1.94 and 1.1.99.5, assigned to families of proteins in the bacteria.
C137R080	0.00903466	1.53437	up	1.66649	up	1.33913	up	Glycoprotein 3-alpha-L-fucosyltransferase A	39653	Q9VUL9	pfam00852	Glyco_transf_10, Glycosyltransferase family 10 (fucosyltransferase). This family of Fucosyltransferases are the enzymes transferring fucose from GDP-Fucose to GlcNAc in an alpha1,3 linkage. This family is know as glycosyltransferase family 10.
C209R064	6.16429e-06	-1.08529	down	-2.02215	down	1.33016	up	Phospholipid hydroperoxide glutathione peroxidase, mitochondrial		Q32QL6	cd00340	GSH_Peroxidase, Glutathione (GSH) peroxidase family; tetrameric selenoenzymes that catalyze the reduction of a variety of hydroperoxides including lipid peroxidases, using GSH as a specific electron donor substrate. GSH peroxidase contains one selenocysteine residue per subunit, which is involved in catalysis. Different isoenzymes are known in mammals,which are involved in protection against reac…
C126R108	1.29842e-06	-1.23406	down	-1.6515	down	1.36387	up	Phospholipid hydroperoxide glutathione peroxidase, mitochondrial		Q32QL6	cd00340	GSH_Peroxidase, Glutathione (GSH) peroxidase family; tetrameric selenoenzymes that catalyze the reduction of a variety of hydroperoxides including lipid peroxidases, using GSH as a specific electron donor substrate. GSH peroxidase contains one selenocysteine residue per subunit, which is involved in catalysis. Different isoenzymes are known in mammals,which are involved in protection against reac…
C089R127	1.03368e-05	-1.09674	down	-2.00918	down	1.23991	up	Phospholipid hydroperoxide glutathione peroxidase, mitochondrial	286809	Q9N2J2	cd00340	GSH_Peroxidase, Glutathione (GSH) peroxidase family; tetrameric selenoenzymes that catalyze the reduction of a variety of hydroperoxides including lipid peroxidases, using GSH as a specific electron donor substrate. GSH peroxidase contains one selenocysteine residue per subunit, which is involved in catalysis. Different isoenzymes are known in mammals,which are involved in protection against reac…
C105R029	1.58345e-06	-1.09199	down	-1.61464	down	1.24902	up	Phospholipid hydroperoxide glutathione peroxidase, mitochondrial	286809	Q9N2J2	cd00340	GSH_Peroxidase, Glutathione (GSH) peroxidase family; tetrameric selenoenzymes that catalyze the reduction of a variety of hydroperoxides including lipid peroxidases, using GSH as a specific electron donor substrate. GSH peroxidase contains one selenocysteine residue per subunit, which is involved in catalysis. Different isoenzymes are known in mammals,which are involved in protection against reac…
C013R041	0.000623832	1.86402	up	1.33242	up	1.31913	up	Phospholipid hydroperoxide glutathione peroxidase, mitochondrial	286809	Q9N2J2	cd00340	GSH_Peroxidase, Glutathione (GSH) peroxidase family; tetrameric selenoenzymes that catalyze the reduction of a variety of hydroperoxides including lipid peroxidases, using GSH as a specific electron donor substrate. GSH peroxidase contains one selenocysteine residue per subunit, which is involved in catalysis. Different isoenzymes are known in mammals,which are involved in protection against reac…
C097R021	0.000338764	1.8238	up	1.31013	up	1.3871	up	Phospholipid hydroperoxide glutathione peroxidase, mitochondrial	286809	Q9N2J2	cd00340	GSH_Peroxidase, Glutathione (GSH) peroxidase family; tetrameric selenoenzymes that catalyze the reduction of a variety of hydroperoxides including lipid peroxidases, using GSH as a specific electron donor substrate. GSH peroxidase contains one selenocysteine residue per subunit, which is involved in catalysis. Different isoenzymes are known in mammals,which are involved in protection against reac…
C126R103	0.000297221	1.74257	up	1.44417	up	1.44352	up	Phospholipid hydroperoxide glutathione peroxidase, mitochondrial	286809	Q9N2J2	cd00340	GSH_Peroxidase, Glutathione (GSH) peroxidase family; tetrameric selenoenzymes that catalyze the reduction of a variety of hydroperoxides including lipid peroxidases, using GSH as a specific electron donor substrate. GSH peroxidase contains one selenocysteine residue per subunit, which is involved in catalysis. Different isoenzymes are known in mammals,which are involved in protection against reac…
C179R092	0.00231838	1.63403	up	1.2852	up	1.4691	up	Phospholipid hydroperoxide glutathione peroxidase, mitochondrial	286809	Q9N2J2	cd00340	GSH_Peroxidase, Glutathione (GSH) peroxidase family; tetrameric selenoenzymes that catalyze the reduction of a variety of hydroperoxides including lipid peroxidases, using GSH as a specific electron donor substrate. GSH peroxidase contains one selenocysteine residue per subunit, which is involved in catalysis. Different isoenzymes are known in mammals,which are involved in protection against reac…
C245R108	0.00059013	1.70848	up	1.25596	up	1.46978	up	Phospholipid hydroperoxide glutathione peroxidase, mitochondrial	286809	Q9N2J2	cd00340	GSH_Peroxidase, Glutathione (GSH) peroxidase family; tetrameric selenoenzymes that catalyze the reduction of a variety of hydroperoxides including lipid peroxidases, using GSH as a specific electron donor substrate. GSH peroxidase contains one selenocysteine residue per subunit, which is involved in catalysis. Different isoenzymes are known in mammals,which are involved in protection against reac…
C173R044	0.000463017	1.70595	up	1.30078	up	1.47831	up	Phospholipid hydroperoxide glutathione peroxidase, mitochondrial	286809	Q9N2J2	cd00340	GSH_Peroxidase, Glutathione (GSH) peroxidase family; tetrameric selenoenzymes that catalyze the reduction of a variety of hydroperoxides including lipid peroxidases, using GSH as a specific electron donor substrate. GSH peroxidase contains one selenocysteine residue per subunit, which is involved in catalysis. Different isoenzymes are known in mammals,which are involved in protection against reac…
C093R139	5.06241e-07	-1.03025	down	2.75249	up	-1.09104	down	Histone H2B		P21897	smart00427	H2B, Histone H2B.
C009R143	3.08901e-05	-1.08424	down	2.13432	up	-1.08043	down	Histone H2B		P21897	smart00427	H2B, Histone H2B.
C118R030	0.000902735	-1.1415	down	2.34556	up	-1.02217	down	Histone H2B		P21897	smart00427	H2B, Histone H2B.
C226R106	5.76112e-07	-1.05754	down	2.58108	up	1.00807	up	Histone H2B		P21897	smart00427	H2B, Histone H2B.
C177R022	5.59648e-07	-1.88148	down	1.10272	up	1.04103	up	Histidyl-tRNA synthetase, cytoplasmic	510937	Q2KI84	COG0124	HisS, Histidyl-tRNA synthetase [Translation, ribosomal structure and biogenesis].
C022R033	6.23842e-05	-2.2071	down	1.47025	up	1.13956	up	Histidyl-tRNA synthetase, cytoplasmic	510937	Q2KI84	COG0124	HisS, Histidyl-tRNA synthetase [Translation, ribosomal structure and biogenesis].
C262R088	0.00122971	-1.03982	down	-1.15238	down	1.53046	up	Ifi-6-16, Interferon-induced 6-16 family.			pfam06140	Ifi-6-16, Interferon-induced 6-16 family.
C182R091	0.00621108	1.46347	up	-2.47672	down	-1.44529	down	Nesprin-1		Q8NF91	pfam10541	KASH, Nuclear envelope localisation domain. The KASH (for Klarsicht/ANC-1/Syne-1 homology) or KLS domain is a highly hydrophobic nuclear envelope localisation domain of approximately 60 amino acids comprising an 20-amino-acid transmembrane region and a 30-35-residue C-terminal region that lies between the inner and the outer nuclear membranes.
C086R152	0.00223575	1.44934	up	-1.93142	down	-1.20731	down	Nesprin-1		Q8NF91	pfam10541	KASH, Nuclear envelope localisation domain. The KASH (for Klarsicht/ANC-1/Syne-1 homology) or KLS domain is a highly hydrophobic nuclear envelope localisation domain of approximately 60 amino acids comprising an 20-amino-acid transmembrane region and a 30-35-residue C-terminal region that lies between the inner and the outer nuclear membranes.
C037R165	0.00201994	1.06939	up	1.36457	up	1.52522	up	Spondin-1		P35447	smart00131	KU, BPTI/Kunitz family of serine protease inhibitors. Serine protease inhibitors. One member of the family is encoded by an alternatively-spliced form of Alzheimers amyloid beta-protein.
C131R001	0.00366464	-1.00039	down	1.19732	up	1.56257	up	Spondin-1		P35447	smart00131	KU, BPTI/Kunitz family of serine protease inhibitors. Serine protease inhibitors. One member of the family is encoded by an alternatively-spliced form of Alzheimers amyloid beta-protein.
C111R055	2.48299e-10	2.75749	up	2.02808	up	-1.14412	down	60S ribosomal protein L7	420182	Q5ZJ56	TIGR01310	L7, Members of this family average ~ 250 residues in length, somewhat longer than the archaeal L30P/L7E homolog (~ 155 residues) and much longer than the related bacterial/organellar form (~ 60 residues).
C206R076	0.00503231	1.47859	up	-1.0836	down	-1.50815	down	Four and a half LIM domains protein 2	510008	Q2KI95	pfam00412	LIM, LIM domain. This family represents two copies of the LIM structural domain.
C095R028	0.00869749	1.58819	up	-1.15177	down	-1.43279	down	Four and a half LIM domains protein 2	510008	Q2KI95	pfam00412	LIM, LIM domain. This family represents two copies of the LIM structural domain.
C184R041	0.00156804	1.38105	up	-1.82076	down	-1.4611	down	Carboxypeptidase B		P04069	cd03860	M14_CP_A-B_like, The Peptidase M14 Carboxypeptidase (CP) A/B subfamily is one of two main M14 CP subfamilies defined by sequence and structural homology, the other being the N/E subfamily. CPs hydrolyze single, C-terminal amino acids from polypeptide chains. They have a recognition site for the free C-terminal carboxyl group, which is a key determinant of specificity. Enzymes belonging to the A/B…
C142R074	0.000221532	1.32631	up	-1.51849	down	-1.31931	down	Carboxypeptidase B		P04069	cd03860	M14_CP_A-B_like, The Peptidase M14 Carboxypeptidase (CP) A/B subfamily is one of two main M14 CP subfamilies defined by sequence and structural homology, the other being the N/E subfamily. CPs hydrolyze single, C-terminal amino acids from polypeptide chains. They have a recognition site for the free C-terminal carboxyl group, which is a key determinant of specificity. Enzymes belonging to the A/B…
C088R011	0.000517085	-1.15588	down	-1.55375	down	-1.0189	down	Carboxypeptidase B		P04069	cd03860	M14_CP_A-B_like, The Peptidase M14 Carboxypeptidase (CP) A/B subfamily is one of two main M14 CP subfamilies defined by sequence and structural homology, the other being the N/E subfamily. CPs hydrolyze single, C-terminal amino acids from polypeptide chains. They have a recognition site for the free C-terminal carboxyl group, which is a key determinant of specificity. Enzymes belonging to the A/B…
C147R169	0.00617267	-1.36494		-1.69564	down	-1.28083	down	Zinc carboxypeptidase A 1	4817137	Q29NC4	cd03860	M14_CP_A-B_like, The Peptidase M14 Carboxypeptidase (CP) A/B subfamily is one of two main M14 CP subfamilies defined by sequence and structural homology, the other being the N/E subfamily. CPs hydrolyze single, C-terminal amino acids from polypeptide chains. They have a recognition site for the free C-terminal carboxyl group, which is a key determinant of specificity. Enzymes belonging to the A/B…
C171R148	0.00852894	-1.33712		-1.6289	down	-1.25334	down	Zinc carboxypeptidase A 1	4817137	Q29NC4	cd03860	M14_CP_A-B_like, The Peptidase M14 Carboxypeptidase (CP) A/B subfamily is one of two main M14 CP subfamilies defined by sequence and structural homology, the other being the N/E subfamily. CPs hydrolyze single, C-terminal amino acids from polypeptide chains. They have a recognition site for the free C-terminal carboxyl group, which is a key determinant of specificity. Enzymes belonging to the A/B…
C132R006	0.000979016	-1.67889	down	-1.19195	down	1.03471	up	Carboxypeptidase M	70574	Q80V42	cd03858	M14_CP_N-E_like, Carboxypeptidase (CP) N/E-like subfamily of the M14 family of metallocarboxypeptidases (MCPs). The M14 family are zinc-binding CPs which hydrolyze single, C-terminal amino acids from polypeptide chains, and have a recognition site for the free C-terminal carboxyl group, which is a key determinant of specificity. The N/E subfamily includes eight members, of which five (CPN, CPE, C…
C195R051	0.0039131	1.56532	up	1.09356	up	1.16459	up	Carboxypeptidase D		P42787	cd03868	M14_CPD_I, The first carboxypeptidase (CP)-like domain of Carboxypeptidase D (CPD; EC 3.4.17.22), domain I. CPD differs from all other metallocarboxypeptidases in that it contains multiple CP-like domains. CPD belongs to the N/E-like subfamily of the M14 family of metallocarboxypeptidases (MCPs).The M14 family are zinc-binding CPs which hydrolyze single, C-terminal amino acids from polypeptide ch…
C064R143	0.00334498	2.91596	up	1.27525	up	-2.06171	down	Transmembrane protein nessy	40093	Q9VVX5	pfam03062	MBOAT, MBOAT family. The MBOAT (membrane bound O-acyl transferase) family of membrane proteins contains a variety of acyltransferase enzymes. A conserved histidine has been suggested to be the active site residue.
C264R089	0.00855861	2.5109	up	1.20087	up	-1.73786	down	Transmembrane protein nessy	40093	Q9VVX5	pfam03062	MBOAT, MBOAT family. The MBOAT (membrane bound O-acyl transferase) family of membrane proteins contains a variety of acyltransferase enzymes. A conserved histidine has been suggested to be the active site residue.
C018R041	0.00543482	3.03115	up	1.35026	up	-2.14665	down	Transmembrane protein nessy		Q9VVX5	pfam03062	MBOAT, MBOAT family. The MBOAT (membrane bound O-acyl transferase) family of membrane proteins contains a variety of acyltransferase enzymes. A conserved histidine has been suggested to be the active site residue.
C258R028	0.00635091	1.17623	up	1.05659	up	-1.56231	down	Mitochondrial uncoupling protein 2	100173815	Q5R5A8	pfam00153	Mito_carr, Mitochondrial carrier protein.
C118R055	0.000755422	1.52788	up	1.16375	up	-1.0021	down	[Pyruvate dehydrogenase [lipoamide]] kinase, mitochondrial	35970	P91622	pfam10436	Mitochondrial branched-chain alpha-ketoacid dehydrogenase kinase
C043R092	3.54737e-11	-1.58113	down	1.02468	up	-1.05275	down	CDGSH iron sulfur domain-containing protein 2 homolog	43459	Q9VAM6	pfam10660	MitoNEET_N, Iron-containing outer mitochondrial membrane protein N-terminus. MitoNEET_N is the N-terminal region of the MitoNEET and Miner-type proteins that carry a zf-CDGSH, pfam09360, redox-active 2Fe-2S cluster. The whole protein regulates oxidative capacity. The domain is an anchor sequence that tethers the protein to the outer membrane.
C193R010	5.7235e-11	-1.56764	down	1.06904	up	1.00604	up	CDGSH iron sulfur domain-containing protein 2 homolog	43459	Q9VAM6	pfam10660	MitoNEET_N, Iron-containing outer mitochondrial membrane protein N-terminus. MitoNEET_N is the N-terminal region of the MitoNEET and Miner-type proteins that carry a zf-CDGSH, pfam09360, redox-active 2Fe-2S cluster. The whole protein regulates oxidative capacity. The domain is an anchor sequence that tethers the protein to the outer membrane.
C219R062	0.00651713	1.41229	up	1.56153	up	1.43409	up	Mucin, Mucin-like glycoprotein. This family of trypanosomal proteins resemble vertebrate mucins. The protein consists of three regions. The N and C terminii are conserved between all members of the family, whereas the central region is not well conserved and contains a large number of threonine residues which can be glycosylated. Indirect evidence suggested that these genes might encode the core …			pfam01456	Mucin, Mucin-like glycoprotein. This family of trypanosomal proteins resemble vertebrate mucins. The protein consists of three regions. The N and C terminii are conserved between all members of the family, whereas the central region is not well conserved and contains a large number of threonine residues which can be glycosylated. Indirect evidence suggested that these genes might encode the core …
C127R022	0.00715494	1.53773	up	1.36018	up	1.45092	up	Mucin, Mucin-like glycoprotein. This family of trypanosomal proteins resemble vertebrate mucins. The protein consists of three regions. The N and C terminii are conserved between all members of the family, whereas the central region is not well conserved and contains a large number of threonine residues which can be glycosylated. Indirect evidence suggested that these genes might encode the core …			pfam01456	Mucin, Mucin-like glycoprotein. This family of trypanosomal proteins resemble vertebrate mucins. The protein consists of three regions. The N and C terminii are conserved between all members of the family, whereas the central region is not well conserved and contains a large number of threonine residues which can be glycosylated. Indirect evidence suggested that these genes might encode the core …
C104R067	0.00377756	1.68061	up	1.19774	up	1.45471	up	Mucin, Mucin-like glycoprotein. This family of trypanosomal proteins resemble vertebrate mucins. The protein consists of three regions. The N and C terminii are conserved between all members of the family, whereas the central region is not well conserved and contains a large number of threonine residues which can be glycosylated. Indirect evidence suggested that these genes might encode the core …			pfam01456	Mucin, Mucin-like glycoprotein. This family of trypanosomal proteins resemble vertebrate mucins. The protein consists of three regions. The N and C terminii are conserved between all members of the family, whereas the central region is not well conserved and contains a large number of threonine residues which can be glycosylated. Indirect evidence suggested that these genes might encode the core …
C142R050	0.00861193	1.39868	up	-3.16447	down	-1.6905	down	Myosin heavy chain, muscle		P05661	pfam01576	Myosin_tail_1, Myosin tail. The myosin molecule is a multi-subunit complex made up of two heavy chains and four light chains it is a fundamental contractile protein found in all eukaryote cell types. This family consists of the coiled-coil myosin heavy chain tail region. The coiled-coil is composed of the tail from two molecules of myosin. These can then assemble into the macromolecular thick fil…
C090R105	0.00344299	1.7109	up	-2.23519	down	-1.6412	down	Myosin heavy chain, muscle		P05661	pfam01576	Myosin_tail_1, Myosin tail. The myosin molecule is a multi-subunit complex made up of two heavy chains and four light chains it is a fundamental contractile protein found in all eukaryote cell types. This family consists of the coiled-coil myosin heavy chain tail region. The coiled-coil is composed of the tail from two molecules of myosin. These can then assemble into the macromolecular thick fil…
C201R075	0.00389283	1.67805	up	-2.43136	down	-1.60101	down	Myosin heavy chain, muscle		P05661	pfam01576	Myosin_tail_1, Myosin tail. The myosin molecule is a multi-subunit complex made up of two heavy chains and four light chains it is a fundamental contractile protein found in all eukaryote cell types. This family consists of the coiled-coil myosin heavy chain tail region. The coiled-coil is composed of the tail from two molecules of myosin. These can then assemble into the macromolecular thick fil…
C233R039	0.00272434	1.80552	up	-2.25305	down	-1.56962	down	Myosin heavy chain, muscle		P05661	pfam01576	Myosin_tail_1, Myosin tail. The myosin molecule is a multi-subunit complex made up of two heavy chains and four light chains it is a fundamental contractile protein found in all eukaryote cell types. This family consists of the coiled-coil myosin heavy chain tail region. The coiled-coil is composed of the tail from two molecules of myosin. These can then assemble into the macromolecular thick fil…
C129R082	0.00674612	1.36109	up	-3.05652	down	-1.52728	down	Myosin heavy chain, muscle		P05661	pfam01576	Myosin_tail_1, Myosin tail. The myosin molecule is a multi-subunit complex made up of two heavy chains and four light chains it is a fundamental contractile protein found in all eukaryote cell types. This family consists of the coiled-coil myosin heavy chain tail region. The coiled-coil is composed of the tail from two molecules of myosin. These can then assemble into the macromolecular thick fil…
C127R038	0.0023702	1.65681	up	-2.30326	down	-1.4808	down	Myosin heavy chain, muscle		P05661	pfam01576	Myosin_tail_1, Myosin tail. The myosin molecule is a multi-subunit complex made up of two heavy chains and four light chains it is a fundamental contractile protein found in all eukaryote cell types. This family consists of the coiled-coil myosin heavy chain tail region. The coiled-coil is composed of the tail from two molecules of myosin. These can then assemble into the macromolecular thick fil…
C093R118	0.00137492	1.6579	up	-1.08174	down	-1.04439	down	ND3, NADH dehydrogenase subunit 3; Provisional.			MTH00161	ND3, NADH dehydrogenase subunit 3; Provisional.
C110R168	3.38447e-06	1.19833	up	2.13792	up	-1.27914	down	Neuroparsin-B		P10776	pfam07327	Neuroparsin, Neuroparsin. This family consists of several locust specific neuroparsin proteins. Neuroparsins are produced by the A1 type of protocerebral median neurosecretory cells of the PI-CC system and display pleiotropic activities: inhibition of the effect of juvenile hormone, stimulation of fluid reabsorption of isolated recta, induction of an increase in hemolymph lipid and trehalose leve…
C116R137	3.84152e-06	1.08969	up	1.7319	up	-1.27171	down	Neuroparsin-B		P10776	pfam07327	Neuroparsin, Neuroparsin. This family consists of several locust specific neuroparsin proteins. Neuroparsins are produced by the A1 type of protocerebral median neurosecretory cells of the PI-CC system and display pleiotropic activities: inhibition of the effect of juvenile hormone, stimulation of fluid reabsorption of isolated recta, induction of an increase in hemolymph lipid and trehalose leve…
C136R093	0.000526798	1.73089	up	-1.34046	down	-1.22392	down	Pyrazinamidase/nicotinamidase	946276	P21369	cd01011	nicotinamidase, Nicotinamidase/pyrazinamidase (PZase). Nicotinamidase, a ubiquitous enzyme in prokaryotes, converts nicotinamide to nicotinic acid (niacin) and ammonia, which in turn can be recycled to make nicotinamide adenine dinucleotide (NAD). The same enzyme is also called pyrazinamidase, because in converts the tuberculosis drug pyrazinamide (PZA) into its active form pyrazinoic acid (POA)..
C200R095	0.000154061	1.04811	up	-1.53999	down	-1.19423	down	Npc2_like, Niemann-Pick type C2 (Npc2) is a lysosomal protein in which a mutation in the gene causes a rare form of Niemann-Pick type C disease, an autosomal recessive lipid storage disorder characterized by accumulation of low-density lipoprotein-derived cholesterol in lysosomes. Although Npc2 is known to bind cholesterol, the function of this protein is unknown. These proteins belong to the ML …			cd00916	Npc2_like, Niemann-Pick type C2 (Npc2) is a lysosomal protein in which a mutation in the gene causes a rare form of Niemann-Pick type C disease, an autosomal recessive lipid storage disorder characterized by accumulation of low-density lipoprotein-derived cholesterol in lysosomes. Although Npc2 is known to bind cholesterol, the function of this protein is unknown. These proteins belong to the ML …
C146R037	0.00390274	-1.63998	down	1.0226	up	-1.13951	down	Partitioning defective 6 homolog beta		Q9JK83	cd00992	PDZ_signaling, PDZ domain found in a variety of Eumetazoan signaling molecules, often in tandem arrangements. May be responsible for specific protein-protein interactions, as most PDZ domains bind C-terminal polypeptides, and binding to internal (non-C-terminal) polypeptides and even to lipids has been demonstrated. In this subfamily of PDZ domains an N-terminal beta-strand forms the peptide-bind…
C099R025	0.000678612	2.1365	up	1.41489	up	1.14546	up	Cathepsin K	29175	O35186	pfam00112	Peptidase_C1, Papain family cysteine protease.
C083R071	0.00150994	2.15395	up	1.47009	up	1.20215	up	Cathepsin K	29175	O35186	pfam00112	Peptidase_C1, Papain family cysteine protease.
C079R052	0.00725096	1.12824	up	-1.75717	down	-1.32431	down	Legumain		Q4R4T8	pfam01650	Peptidase_C13, Peptidase C13 family. Members of this family are asparaginyl peptidases. The blood fluke parasite Schistosoma mansoni has at least five Clan CA cysteine peptidases in its digestive tract including cathepsins B (2 isoforms), C, F and L. All have been recombinantly expressed as active enzymes, albeit in various stages of activation. In addition, a Clan CD peptidase, termed asparaginy…
C053R130	0.00107082	2.07038	up	-1.07805	down	-1.04403	down	Putative serine protease K12H4.7	176136	P34528	pfam05577	Peptidase_S28, Serine carboxypeptidase S28. These serine proteases include several eukaryotic enzymes such as lysosomal Pro-X carboxypeptidase, dipeptidyl-peptidase II, and thymus-specific serine peptidase.
C177R041	4.70652e-05	1.50144	up	1.4391	up	1.19433	up	Dipeptidyl peptidase 4 60 kDa soluble form	25253	P14740	pfam00326	Peptidase_S9, Prolyl oligopeptidase family.
C213R128	2.20376e-08	1.13892	up	1.70164	up	1.04413	up	Glucose 1,6-bisphosphate synthase	70974	Q8CAA7	cd05799	PGM2, This CD includes PGM2 (phosphoglucomutase 2) and PGM2L1 (phosphoglucomutase 2-like 1). The mammalian PGM2 is thought to be a phosphopentomutase that catalyzes the conversion of the nucleoside breakdown products, ribose-1-phosphate and deoxyribose-1-phosphate to the corresponding 5-phosphopentoses. PGM2L1 is thought to catalyze the 1,3-bisphosphoglycerate-dependent synthesis of glucose 1,6-b…
C108R113	7.30977e-08	1.52705	up	-1.16735	down	1.52159	up	PHA00370, attachment protein.			PHA00370	PHA00370, attachment protein.
C193R076	1.00137e-07	1.75296	up	-1.0834	down	1.71185	up	PHA00370, attachment protein.			PHA00370	PHA00370, attachment protein.
C095R084	0.0055827	-1.74623	down	-1.29454	down	1.04257	up	Polysacc_deac_1, Polysaccharide deacetylase. This domain is found in polysaccharide deacetylase. This family of polysaccharide deacetylases includes NodB (nodulation protein B from Rhizobium) which is a chitooligosaccharide deacetylase. It also includes chitin deacetylase from yeast, and endoxylanases which hydrolyses glucosidic bonds in xylan.			pfam01522	Polysacc_deac_1, Polysaccharide deacetylase. This domain is found in polysaccharide deacetylase. This family of polysaccharide deacetylases includes NodB (nodulation protein B from Rhizobium) which is a chitooligosaccharide deacetylase. It also includes chitin deacetylase from yeast, and endoxylanases which hydrolyses glucosidic bonds in xylan.
C139R046	1.81965e-07	-1.64919	down	-1.04223	down	-1.20494	down	Protein phosphatase 1K, mitochondrial		Q8N3J5	pfam00481	PP2C, Protein phosphatase 2C. Protein phosphatase 2C is a Mn++ or Mg++ dependent protein serine/threonine phosphatase.
C136R143	4.31192e-05	-1.24908		-1.61779	down	1.23738	up	PRK08198, threonine dehydratase; Provisional.			PRK08198	PRK08198, threonine dehydratase; Provisional.
C124R134	1.04363e-05	-1.51202	down	-1.11615	down	-1.11923	down	Nicotinate phosphoribosyltransferase	33626	Q9VQX4	PRK09243	PRK09243, nicotinate phosphoribosyltransferase; Validated.
C107R102	3.71419e-07	-1.50619	down	-1.06486	down	-1.09472	down	Nicotinate phosphoribosyltransferase	33626	Q9VQX4	PRK09243	PRK09243, nicotinate phosphoribosyltransferase; Validated.
C020R119	0.000121536	-1.68674	down	1.03697	up	-1.03205	down	rRNA 2-O-methyltransferase fibrillarin	6547316	Q8I1F4	PTZ00146	PTZ00146, fibrillarin; Provisional.
C072R103	0.00827906	-4.35794	down	-1.41126	down	-1.34142	down	Troponin C, isoform 1		P21797	PTZ00184	PTZ00184, calmodulin; Provisional.
C047R134	0.00412165	-1.66575	down	1.1822	up	-1.08001	down	40S ribosomal protein SA		Q0PXX8	PTZ00254	PTZ00254, 40S ribosomal protein SA; Provisional.
C191R077	3.63231e-05	1.50409	up	1.19823	up	1.13641	up	Ras-related protein Rab-10 sp|P61027.1|RAB10_MOUSE RecName: Full=Ras-related protein Rab-10 sp|Q5R5U1.1|RAB10_PONAB RecName: Full=Ras-related protein Rab-10	10890	P61026	cd01867	Rab8_Rab10_Rab13_like, Rab8/Sec4/Ypt2. Rab8/Sec4/Ypt2 are known or suspected to be involved in post-Golgi transport to the plasma membrane. It is likely that these Rabs have functions that are specific to the mammalian lineage and have no orthologs in plants. Rab8 modulates polarized membrane transport through reorganization of actin and microtubules, induces the formation of new surface extensio…
C169R104	6.44005e-11	2.47716	up	1.64279	up	-1.20804	down	Ribosomal protein P2			cd05833	Ribosomal_P2, Ribosomal protein P2. This subfamily represents the eukaryotic large ribosomal protein P2. Eukaryotic P1 and P2 are functionally equivalent to the bacterial protein L7/L12, but are not homologous to L7/L12. P2 is located in the L12 stalk, with proteins P1, P0, L11, and 28S rRNA. P1 and P2 are the only proteins in the ribosome to occur as multimers, always appearing as sets of hetero…
C115R122	1.27414e-11	2.38984	up	1.72096	up	-1.03824	down	Ribosomal protein P2			cd05833	Ribosomal_P2, Ribosomal protein P2. This subfamily represents the eukaryotic large ribosomal protein P2. Eukaryotic P1 and P2 are functionally equivalent to the bacterial protein L7/L12, but are not homologous to L7/L12. P2 is located in the L12 stalk, with proteins P1, P0, L11, and 28S rRNA. P1 and P2 are the only proteins in the ribosome to occur as multimers, always appearing as sets of hetero…
C165R163	0.00324663	1.21687	up	1.35216	up	1.70155	up	RnaseH, RNase H (RNase HI) is an endonuclease that cleaves the RNA strand of an RNA/DNA hybrid in a not sequence-specific manner. One of the important functions of RNase H is to remove Okazaki fragments during DNA replication. RNase H knockout mice lack mitochondrial DNA replication and die as embryos. The retroviral reverse transcriptase contains an RNase H domain that plays an important role in…			cd06222	RnaseH, RNase H (RNase HI) is an endonuclease that cleaves the RNA strand of an RNA/DNA hybrid in a not sequence-specific manner. One of the important functions of RNase H is to remove Okazaki fragments during DNA replication. RNase H knockout mice lack mitochondrial DNA replication and die as embryos. The retroviral reverse transcriptase contains an RNase H domain that plays an important role in…
C032R123	0.00124716	-1.09693	down	1.37255	up	1.98399	up	RnaseH, RNase H (RNase HI) is an endonuclease that cleaves the RNA strand of an RNA/DNA hybrid in a not sequence-specific manner. One of the important functions of RNase H is to remove Okazaki fragments during DNA replication. RNase H knockout mice lack mitochondrial DNA replication and die as embryos. The retroviral reverse transcriptase contains an RNase H domain that plays an important role in…			cd06222	RnaseH, RNase H (RNase HI) is an endonuclease that cleaves the RNA strand of an RNA/DNA hybrid in a not sequence-specific manner. One of the important functions of RNase H is to remove Okazaki fragments during DNA replication. RNase H knockout mice lack mitochondrial DNA replication and die as embryos. The retroviral reverse transcriptase contains an RNase H domain that plays an important role in…
C070R031	0.000818791	-1.13862	down	1.63728	up	2.01815	up	RnaseH, RNase H (RNase HI) is an endonuclease that cleaves the RNA strand of an RNA/DNA hybrid in a not sequence-specific manner. One of the important functions of RNase H is to remove Okazaki fragments during DNA replication. RNase H knockout mice lack mitochondrial DNA replication and die as embryos. The retroviral reverse transcriptase contains an RNase H domain that plays an important role in…			cd06222	RnaseH, RNase H (RNase HI) is an endonuclease that cleaves the RNA strand of an RNA/DNA hybrid in a not sequence-specific manner. One of the important functions of RNase H is to remove Okazaki fragments during DNA replication. RNase H knockout mice lack mitochondrial DNA replication and die as embryos. The retroviral reverse transcriptase contains an RNase H domain that plays an important role in…
C185R006	0.000471005	-1.13278	down	1.4329	up	2.12007	up	RnaseH, RNase H (RNase HI) is an endonuclease that cleaves the RNA strand of an RNA/DNA hybrid in a not sequence-specific manner. One of the important functions of RNase H is to remove Okazaki fragments during DNA replication. RNase H knockout mice lack mitochondrial DNA replication and die as embryos. The retroviral reverse transcriptase contains an RNase H domain that plays an important role in…			cd06222	RnaseH, RNase H (RNase HI) is an endonuclease that cleaves the RNA strand of an RNA/DNA hybrid in a not sequence-specific manner. One of the important functions of RNase H is to remove Okazaki fragments during DNA replication. RNase H knockout mice lack mitochondrial DNA replication and die as embryos. The retroviral reverse transcriptase contains an RNase H domain that plays an important role in…
C107R164	0.00758844	-1.20696	down	1.71437	up	2.21422	up	RnaseH, RNase H (RNase HI) is an endonuclease that cleaves the RNA strand of an RNA/DNA hybrid in a not sequence-specific manner. One of the important functions of RNase H is to remove Okazaki fragments during DNA replication. RNase H knockout mice lack mitochondrial DNA replication and die as embryos. The retroviral reverse transcriptase contains an RNase H domain that plays an important role in…			cd06222	RnaseH, RNase H (RNase HI) is an endonuclease that cleaves the RNA strand of an RNA/DNA hybrid in a not sequence-specific manner. One of the important functions of RNase H is to remove Okazaki fragments during DNA replication. RNase H knockout mice lack mitochondrial DNA replication and die as embryos. The retroviral reverse transcriptase contains an RNase H domain that plays an important role in…
C097R110	0.000712407	-1.84572	down	-1.1201	down	-1.07901	down	Replication protein A 70 kDa DNA-binding subunit	6117	P27694	TIGR00617	rpa1, This family is based on the phylogenomic analysis of JA Eisen (1999, Ph.D. Thesis, Stanford University).
C023R109	0.000221024	-1.61554	down	-1.05149	down	-1.03554	down	Replication protein A 70 kDa DNA-binding subunit	6117	P27694	TIGR00617	rpa1, This family is based on the phylogenomic analysis of JA Eisen (1999, Ph.D. Thesis, Stanford University).
C098R090	0.00781049	1.36864	up	1.22384	up	-1.50725	down	Mitochondrial enolase superfamily member 1	432136	Q6INX4	cd03324	rTSbeta_L-fuconate_dehydratase, Human rTS beta is encoded by the rTS gene which, through alternative RNA splicing, also encodes rTS alpha whose mRNA is complementary to thymidylate synthase mRNA. rTS beta expression is associated with the production of small molecules that appear to mediate the down-regulation of thymidylate synthase protein by a novel intercellular signaling mechanism. A member …
C042R075	2.04655e-05	-1.66465	down	-1.02232	down	-1.00818	down	MAP kinase-interacting serine/threonine-protein kinase 1	17346	O08605	smart00220	S_TKc, Serine/Threonine protein kinases, catalytic domain. Phosphotransferases. Serine or threonine-specific kinase subfamily.
C033R089	4.42098e-05	-1.76385	down	-1.24622	down	-1.00242	down	MAP kinase-interacting serine/threonine-protein kinase 1	17346	O08605	smart00220	S_TKc, Serine/Threonine protein kinases, catalytic domain. Phosphotransferases. Serine or threonine-specific kinase subfamily.
C090R148	1.99422e-05	1.525	up	-1.0391	down	-1.55899	down	Saposin			smart00741	SapB, Saposin (B) Domains. Present in multiple copies in prosaposin and in pulmonary surfactant-associated protein B. In plant aspartic proteinases, a saposin domain is circularly permuted. This causes the prediction algorithm to predict two such domains, where only one is truly present.
C062R096	8.41916e-05	1.54823	up	-1.07608	down	-1.54843	down	Saposin			smart00741	SapB, Saposin (B) Domains. Present in multiple copies in prosaposin and in pulmonary surfactant-associated protein B. In plant aspartic proteinases, a saposin domain is circularly permuted. This causes the prediction algorithm to predict two such domains, where only one is truly present.
C181R014	3.66353e-06	1.89618	up	-1.31654	down	-1.49446	down	Saposin			smart00741	SapB, Saposin (B) Domains. Present in multiple copies in prosaposin and in pulmonary surfactant-associated protein B. In plant aspartic proteinases, a saposin domain is circularly permuted. This causes the prediction algorithm to predict two such domains, where only one is truly present.
C253R018	1.52358e-05	1.61342	up	-1.21926	down	-1.43751	down	Saposin			smart00741	SapB, Saposin (B) Domains. Present in multiple copies in prosaposin and in pulmonary surfactant-associated protein B. In plant aspartic proteinases, a saposin domain is circularly permuted. This causes the prediction algorithm to predict two such domains, where only one is truly present.
C052R101	0.000113119	2.06891	up	-1.07142	down	-1.39819	down	Saposin			smart00741	SapB, Saposin (B) Domains. Present in multiple copies in prosaposin and in pulmonary surfactant-associated protein B. In plant aspartic proteinases, a saposin domain is circularly permuted. This causes the prediction algorithm to predict two such domains, where only one is truly present.
C031R090	0.00108441	1.6579	up	-1.10929	down	-1.39684	down	Saposin			smart00741	SapB, Saposin (B) Domains. Present in multiple copies in prosaposin and in pulmonary surfactant-associated protein B. In plant aspartic proteinases, a saposin domain is circularly permuted. This causes the prediction algorithm to predict two such domains, where only one is truly present.
C199R168	0.000103863	1.74815	up	-1.21783	down	-1.37842	down	Saposin			smart00741	SapB, Saposin (B) Domains. Present in multiple copies in prosaposin and in pulmonary surfactant-associated protein B. In plant aspartic proteinases, a saposin domain is circularly permuted. This causes the prediction algorithm to predict two such domains, where only one is truly present.
C044R050	0.000191933	1.63079	up	-1.2406	down	-1.34758	down	Saposin			smart00741	SapB, Saposin (B) Domains. Present in multiple copies in prosaposin and in pulmonary surfactant-associated protein B. In plant aspartic proteinases, a saposin domain is circularly permuted. This causes the prediction algorithm to predict two such domains, where only one is truly present.
C143R148	0.000183382	1.54443	up	-1.20204	down	-1.25657	down	Saposin			smart00741	SapB, Saposin (B) Domains. Present in multiple copies in prosaposin and in pulmonary surfactant-associated protein B. In plant aspartic proteinases, a saposin domain is circularly permuted. This causes the prediction algorithm to predict two such domains, where only one is truly present.
C202R097	0.000783072	1.64256	up	-1.10998	down	-1.22143	down	Saposin			smart00741	SapB, Saposin (B) Domains. Present in multiple copies in prosaposin and in pulmonary surfactant-associated protein B. In plant aspartic proteinases, a saposin domain is circularly permuted. This causes the prediction algorithm to predict two such domains, where only one is truly present.
C134R124	0.00133236	1.6118	up	-1.01619	down	-1.0874	down	Saposin			smart00741	SapB, Saposin (B) Domains. Present in multiple copies in prosaposin and in pulmonary surfactant-associated protein B. In plant aspartic proteinases, a saposin domain is circularly permuted. This causes the prediction algorithm to predict two such domains, where only one is truly present.
C134R005	0.0078839	-2.30565	down	-1.14417	down	2.12272	up	Sarcoglycan_1, Sarcoglycan complex subunit protein. The dystrophin glycoprotein complex (DGC) is a membrane-spanning complex that links the interior cytoskeleton to the extracellular matrix in muscle. The sarcoglycan complex is a subcomplex within the DGC and is composed of several muscle-specific, transmembrane proteins (alpha-, beta-, gamma-, delta- and zeta-sarcoglycan). The sarcoglycans are a…			pfam04790	Sarcoglycan_1, Sarcoglycan complex subunit protein. The dystrophin glycoprotein complex (DGC) is a membrane-spanning complex that links the interior cytoskeleton to the extracellular matrix in muscle. The sarcoglycan complex is a subcomplex within the DGC and is composed of several muscle-specific, transmembrane proteins (alpha-, beta-, gamma-, delta- and zeta-sarcoglycan). The sarcoglycans are a…
C192R153	0.00710031	1.57265	up	-1.23857	down	-1.28725	down	SH3 domain-binding glutamic acid-rich protein homolog	38820	Q9NFP5	pfam04908	SH3BGR, SH3-binding, glutamic acid-rich protein.
C018R120	3.25343e-07	-1.50689	down	1.27292	up	1.2082	up	NAD-dependent deacetylase sirtuin-5	306840	Q68FX9	cd01412	SIRT5_Af1_CobB, SIRT5_Af1_CobB: Eukaryotic, archaeal and prokaryotic group (class3) which includes human sirtuin SIRT5, Archaeoglobus fulgidus Sir2-Af1, and E. coli CobB; and are members of the SIR2 family of proteins, silent information regulator 2 (Sir2) enzymes which catalyze NAD+-dependent protein/histone deacetylation. Sir2 proteins have been shown to regulate gene silencing, DNA repair, met…
C224R001	1.33322e-05	-1.56656	down	1.08661	up	1.28984	up	NAD-dependent deacetylase sirtuin-5	306840	Q68FX9	cd01412	SIRT5_Af1_CobB, SIRT5_Af1_CobB: Eukaryotic, archaeal and prokaryotic group (class3) which includes human sirtuin SIRT5, Archaeoglobus fulgidus Sir2-Af1, and E. coli CobB; and are members of the SIR2 family of proteins, silent information regulator 2 (Sir2) enzymes which catalyze NAD+-dependent protein/histone deacetylation. Sir2 proteins have been shown to regulate gene silencing, DNA repair, met…
C124R077	0.00314091	-1.52938	down	-1.11355	down	1.29444	up	Sodium-dependent proline transporter	6534	Q99884	pfam00209	SNF, Sodium:neurotransmitter symporter family.
C061R075	0.00993914	1.23456	up	-1.83616	down	-1.52128	down	Tropomyosin alpha-1 chain	100037999	P42639	pfam00261	Tropomyosin, Tropomyosin.
C152R147	0.00580417	-1.63909	down	1.03755	up	1.06482	up	Tryptophan 2,3-dioxygenase	1273245	O77457	pfam03301	Trp_dioxygenase, Tryptophan 2,3-dioxygenase.
C118R037	4.17954e-05	-1.72789	down	1.03093	up	1.29704	up	Chymotrypsin A chain C		P00766	smart00020	Tryp_SPc, Trypsin-like serine protease. Many of these are synthesised as inactive precursor zymogens that are cleaved during limited proteolysis to generate their active forms. A few, however, are active as single chain molecules, and others are inactive due to substitutions of the catalytic triad residues.
C253R126	2.16134e-05	-1.60086	down	-1.09187	down	1.37539	up	Chymotrypsin A chain C		P00766	smart00020	Tryp_SPc, Trypsin-like serine protease. Many of these are synthesised as inactive precursor zymogens that are cleaved during limited proteolysis to generate their active forms. A few, however, are active as single chain molecules, and others are inactive due to substitutions of the catalytic triad residues.
C225R120	0.000344374	-1.50456	down	1.01282	up	1.1975	up	Neurotrypsin	704461	Q5G267	smart00020	Tryp_SPc, Trypsin-like serine protease. Many of these are synthesised as inactive precursor zymogens that are cleaved during limited proteolysis to generate their active forms. A few, however, are active as single chain molecules, and others are inactive due to substitutions of the catalytic triad residues.
C182R048	7.24521e-05	1.27267	up	1.14543	up	1.55104	up	Ovochymase-2		Q90WD8	smart00020	Tryp_SPc, Trypsin-like serine protease. Many of these are synthesised as inactive precursor zymogens that are cleaved during limited proteolysis to generate their active forms. A few, however, are active as single chain molecules, and others are inactive due to substitutions of the catalytic triad residues.
C099R036	1.17207e-05	-1.14865	down	-1.77247	down	1.28485	up	Probable serine protease UNQ9391/PRO34284 homolog		Q14BX2	smart00020	Tryp_SPc, Trypsin-like serine protease. Many of these are synthesised as inactive precursor zymogens that are cleaved during limited proteolysis to generate their active forms. A few, however, are active as single chain molecules, and others are inactive due to substitutions of the catalytic triad residues.
C175R032	0.000103308	-1.19222	down	-1.71815	down	1.38634	up	Probable serine protease UNQ9391/PRO34284 homolog		Q14BX2	smart00020	Tryp_SPc, Trypsin-like serine protease. Many of these are synthesised as inactive precursor zymogens that are cleaved during limited proteolysis to generate their active forms. A few, however, are active as single chain molecules, and others are inactive due to substitutions of the catalytic triad residues.
C230R096	0.000254576	-1.12967	down	-1.79697	down	1.42814	up	Probable serine protease UNQ9391/PRO34284 homolog		Q14BX2	smart00020	Tryp_SPc, Trypsin-like serine protease. Many of these are synthesised as inactive precursor zymogens that are cleaved during limited proteolysis to generate their active forms. A few, however, are active as single chain molecules, and others are inactive due to substitutions of the catalytic triad residues.
C153R016	6.10621e-05	-1.14914	down	-1.8408	down	1.42995	up	Probable serine protease UNQ9391/PRO34284 homolog		Q14BX2	smart00020	Tryp_SPc, Trypsin-like serine protease. Many of these are synthesised as inactive precursor zymogens that are cleaved during limited proteolysis to generate their active forms. A few, however, are active as single chain molecules, and others are inactive due to substitutions of the catalytic triad residues.
C199R124	0.00587519	-1.5235	down	-1.18238	down	1.44218	up	Transmembrane serine protease 8	30943	Q9QYZ9	smart00020	Tryp_SPc, Trypsin-like serine protease. Many of these are synthesised as inactive precursor zymogens that are cleaved during limited proteolysis to generate their active forms. A few, however, are active as single chain molecules, and others are inactive due to substitutions of the catalytic triad residues.
C064R094	0.00196153	-1.36966		-1.50832	down	-1.12107	down	Trypsin-1		P00765	smart00020	Tryp_SPc, Trypsin-like serine protease. Many of these are synthesised as inactive precursor zymogens that are cleaved during limited proteolysis to generate their active forms. A few, however, are active as single chain molecules, and others are inactive due to substitutions of the catalytic triad residues.
C039R132	0.00304792	1.14332	up	-1.83333	down	-1.08192	down	Trypsin-1		P00765	smart00020	Tryp_SPc, Trypsin-like serine protease. Many of these are synthesised as inactive precursor zymogens that are cleaved during limited proteolysis to generate their active forms. A few, however, are active as single chain molecules, and others are inactive due to substitutions of the catalytic triad residues.
C152R115	0.00259036	1.18484	up	-1.74079	down	-1.04461	down	Trypsin-1		P00765	smart00020	Tryp_SPc, Trypsin-like serine protease. Many of these are synthesised as inactive precursor zymogens that are cleaved during limited proteolysis to generate their active forms. A few, however, are active as single chain molecules, and others are inactive due to substitutions of the catalytic triad residues.
C034R077	0.000957862	1.9821	up	-1.871	down	1.00015	up	Trypsin-1		P00765	smart00020	Tryp_SPc, Trypsin-like serine protease. Many of these are synthesised as inactive precursor zymogens that are cleaved during limited proteolysis to generate their active forms. A few, however, are active as single chain molecules, and others are inactive due to substitutions of the catalytic triad residues.
C096R167	0.00341867	1.68892	up	-1.77872	down	1.19555	up	Trypsin-1		P00765	smart00020	Tryp_SPc, Trypsin-like serine protease. Many of these are synthesised as inactive precursor zymogens that are cleaved during limited proteolysis to generate their active forms. A few, however, are active as single chain molecules, and others are inactive due to substitutions of the catalytic triad residues.
C073R133	0.0021147	1.90038	up	-1.77565	down	1.22264	up	Trypsin-1		P00765	smart00020	Tryp_SPc, Trypsin-like serine protease. Many of these are synthesised as inactive precursor zymogens that are cleaved during limited proteolysis to generate their active forms. A few, however, are active as single chain molecules, and others are inactive due to substitutions of the catalytic triad residues.
C015R068	0.00171652	1.55889	up	-1.70694	down	1.26685	up	Trypsin-1		P00765	smart00020	Tryp_SPc, Trypsin-like serine protease. Many of these are synthesised as inactive precursor zymogens that are cleaved during limited proteolysis to generate their active forms. A few, however, are active as single chain molecules, and others are inactive due to substitutions of the catalytic triad residues.
C080R092	0.00804674	1.40447	up	1.61981	up	1.08232	up	Trypsin-like serine protease			smart00020	Tryp_SPc, Trypsin-like serine protease. Many of these are synthesised as inactive precursor zymogens that are cleaved during limited proteolysis to generate their active forms. A few, however, are active as single chain molecules, and others are inactive due to substitutions of the catalytic triad residues.
C015R072	0.00065502	1.41284	up	1.60309	up	1.16423	up	Trypsin-like serine protease			smart00020	Tryp_SPc, Trypsin-like serine protease. Many of these are synthesised as inactive precursor zymogens that are cleaved during limited proteolysis to generate their active forms. A few, however, are active as single chain molecules, and others are inactive due to substitutions of the catalytic triad residues.
C021R160	1.90804e-07	-4.0448	down	-1.62863	down	-2.01701	down	Tyrosine aminotransferase	234724	Q8QZR1	TIGR01265	tyr_nico_aTase, This subfamily of pyridoxal phosphate-dependent enzymes includes known examples of both tyrosine aminotransferase from animals and nicotianamine aminotransferase from barley.
C152R062	9.1247e-08	-3.61821	down	-1.74512	down	-1.71778	down	Tyrosine aminotransferase	234724	Q8QZR1	TIGR01265	tyr_nico_aTase, This subfamily of pyridoxal phosphate-dependent enzymes includes known examples of both tyrosine aminotransferase from animals and nicotianamine aminotransferase from barley.
C129R164	0.00256853	-1.56792	down	-1.00825	down	-1.10988	down	Protein Kr-h2	33859	Q9V447	pfam03661	UPF0121, Uncharacterised protein family (UPF0121). Uncharacterised integral membrane protein family.
C017R059	0.00351276	1.61053	up	-1.0722	down	-1.25373	down	YP160		Q05808	pfam01347	Vitellogenin_N, Lipoprotein amino terminal region. This family contains regions from: Vitellogenin, Microsomal triglyceride transfer protein and apolipoprotein B-100. These proteins are all involved in lipid transport. This family contains the LV1n chain from lipovitellin, that contains two structural domains.
C227R038	0.00031526	1.54006	up	1.12575	up	1.63208	up	VWD, von Willebrand factor (vWF) type D domain. Von Willebrand factor contains several type D domains: D1 and D2 are present within the N-terminal propeptide whereas the remaining D domains are required for multimerisation.			smart00216	VWD, von Willebrand factor (vWF) type D domain. Von Willebrand factor contains several type D domains: D1 and D2 are present within the N-terminal propeptide whereas the remaining D domains are required for multimerisation.
C137R061	0.00742137	1.7343	up	-1.6373	down	-1.28496	down	Zinc metalloproteinase nas-7	182368	P55113	cd04280	ZnMc_astacin_like, Zinc-dependent metalloprotease, astacin_like subfamily or peptidase family M12A, a group of zinc-dependent proteolytic enzymes with a HExxH zinc-binding site/active site. Members of this family may have an amino terminal propeptide, which is cleaved to yield the active protease domain, which is consequently always found at the N-terminus in multi-domain architectures. This fami…
C036R107	0.000332638	-1.92194	down	-1.13916	down	1.12888	up	Sequestosome-1	100172461	Q5RBA5	cd02340	ZZ_NBR1_like, Zinc finger, ZZ type. Zinc finger present in Drosophila ref(2)P, NBR1, Human sequestosome 1 and related proteins. The ZZ motif coordinates two zinc ions and most likely participates in ligand binding or molecular scaffolding. Drosophila ref(2)P appears to control the multiplication of sigma rhabdovirus. NBR1 (Next to BRCA1 gene 1 protein) interacts with fasciculation and elongation …
C033R023	0.000244369	-1.82761	down	-1.17605	down	1.14543	up	Sequestosome-1	100172461	Q5RBA5	cd02340	ZZ_NBR1_like, Zinc finger, ZZ type. Zinc finger present in Drosophila ref(2)P, NBR1, Human sequestosome 1 and related proteins. The ZZ motif coordinates two zinc ions and most likely participates in ligand binding or molecular scaffolding. Drosophila ref(2)P appears to control the multiplication of sigma rhabdovirus. NBR1 (Next to BRCA1 gene 1 protein) interacts with fasciculation and elongation …
C196R011	0.0013194	-1.55544	down	-1.03883	down	1.07386	up	F-box only protein 25	364637	Q641X7	na
C222R122	0.000343378	1.56878	up	1.05152	up	1.19891	up	Growth arrest-specific protein 1	14451	Q01721	na
C259R067	0.000154027	1.16382	up	-1.67696	down	1.10022	up	Histone-lysine N-methyltransferase SETD7		Q7Z0G7	na
C032R026	0.00179164	1.52026	up	1.0139	up	1.11095	up	LisH domain-containing protein C16orf63 homolog	416598	Q5ZJ24	na
C172R107	0.00546815	2.17895	up	1.81033	up	1.70322	up	Low-density lipoprotein receptor-related protein 2	4036	P98164	na
C077R081	0.00554374	2.26855	up	1.71744	up	1.84699	up	Low-density lipoprotein receptor-related protein 2	4036	P98164	na
C053R087	2.93146e-06	-1.70369	down	-1.35255	down	-1.07444	down	Speckle-type POZ protein B	779391	Q0IHH9	na
C022R101	1.06436e-05	-1.91254	down	-1.45017	down	-1.01078	down	Speckle-type POZ protein B	779391	Q0IHH9	na
C071R016	0.00101952	-2.04706	down	-1.33921	down	-1.56971	down	Zinc finger protein rotund	40879	Q9VI93	na
C239R144	0.0060116	-1.00254	down	3.14476	up	-1.09485	down	cytochrome P450
C010R077	0.00438846	2.96571	up	1.17528	up	2.29697	up	Hypothetical protein
C151R019	3.57009e-06	-1.74412	down	-1.08786	down	1.08425	up	[Pyruvate dehydrogenase [lipoamide]] kinase, mitochondrial OS=Drosophila melanogaster GN=Pdk PE=2 SV=2
C130R044	1.27476e-05	-2.12383	down	1.16384	up	1.25945	up	[Pyruvate dehydrogenase [lipoamide]] kinase, mitochondrial OS=Drosophila melanogaster GN=Pdk PE=2 SV=2
C191R061	1.30346e-05	-1.12893	down	-1.64533	down	-1.38432	down	Endoglycoceramidase OS=Cyanea nozakii PE=1 SV=1
C093R072	0.000137999	1.04739	up	-1.70765	down	-1.33875	down	Endoglycoceramidase OS=Cyanea nozakii PE=1 SV=1
C190R044	0.00966509	-1.58235	down	-1.40787	down	1.07529	up	Folliculin-interacting protein 1 OS=Gallus gallus GN=FNIP1 PE=3 SV=1
C171R048	0.00122569	-1.8761	down	-1.30038	down	-1.64524	down	Gamma-crystallin A OS=Mus musculus GN=Cryga PE=2 SV=2
C209R042	0.00169402	-2.81413	down	-1.04163	down	-1.61011	down	Gamma-crystallin A OS=Mus musculus GN=Cryga PE=2 SV=2
C019R100	0.0022908	-2.52957	down	-1.11032	down	-1.60981	down	Gamma-crystallin M1-2 OS=Lithobates catesbeiana PE=2 SV=1
C255R160	1.24587e-07	1.59727	up	1.6966	up	1.44723	up	Influenza virus NS1A-binding protein homolog B OS=Danio rerio GN=ivns1abpb PE=2 SV=1
C029R063	2.5451e-09	-1.77767	down	-1.03174	down	1.25319	up	Mitochondrial carnitine/acylcarnitine carrier protein CACL OS=Homo sapiens GN=SLC25A29 PE=2 SV=2
C122R133	0.00213054	-1.91344	down	1.08668	up	1.25689	up	Pregnancy zone protein OS=Homo sapiens GN=PZP PE=1 SV=4
C002R062	0.000405121	-1.68505	down	1.23345	up	1.32374	up	Pregnancy zone protein OS=Homo sapiens GN=PZP PE=1 SV=4
C069R019	0.00816924	1.68227	up	-3.21575	down	-1.6094	down	Pro-resilin OS=Drosophila melanogaster GN=resilin PE=1 SV=1
C028R080	0.000296203	-2.99407	down	1.42323	up	-1.2044	down	rRNA/tRNA 2'-O-methyltransferase fibrillarin-like protein 1 OS=Mus musculus GN=Fbll1 PE=2 SV=1
C126R134	0.00568392	-1.71735	down	-1.01446	down	-1.01269	down	Uncharacterized protein R08D7.4 OS=Caenorhabditis elegans GN=R08D7.4 PE=2 SV=3
C264R139	0.000616373	1.14527	up	1.36702	up	-3.22781	down	UNKNOWN
C078R098	0.00890286	1.20562	up	-1.04775	down	-2.42263	down	UNKNOWN
C159R095	0.00579092	2.40333	up	1.31723	up	-2.01084	down	UNKNOWN
C258R039	0.00958618	-1.41312		2.68242	up	-1.77775	down	UNKNOWN
C194R161	1.67462e-07	1.12015	up	-1.91663	down	-1.71517	down	UNKNOWN
C162R125	1.2593e-08	-3.5689	down	-1.74439	down	-1.71159	down	UNKNOWN
C165R024	1.37516e-08	-3.36829	down	-1.82823	down	-1.67054	down	UNKNOWN
C077R104	1.00969e-06	1.3235	up	1.17661	up	-1.62799	down	UNKNOWN
C145R115	0.00914715	1.39399	up	-2.18106	down	-1.6179	down	UNKNOWN
C056R119	0.00126976	1.04673	up	-1.12748	down	-1.60254	down	UNKNOWN
C012R054	0.00925019	1.65331	up	-1.97268	down	-1.54956	down	UNKNOWN
C201R165	0.00890573	1.56359	up	-1.96184	down	-1.53454	down	UNKNOWN
C117R109	0.00777976	-1.56888	down	-1.36796	down	-1.51969	down	UNKNOWN
C075R043	0.0057226	1.67577	up	-2.13722	down	-1.50816	down	UNKNOWN
C234R124	0.000246276	1.23113	up	-1.14609	down	-1.50173	down	UNKNOWN
C059R044	0.00806888	-1.59092	down	-1.37139	down	-1.48193	down	UNKNOWN
C048R089	0.00321706	2.09251	up	-1.58379	down	-1.38302	down	UNKNOWN
C244R122	0.00885788	2.25557	up	-2.19314	down	-1.35058	down	UNKNOWN
C185R116	0.000303798	-1.83838	down	1.00111	up	-1.34616	down	UNKNOWN
C031R084	0.00543439	-1.20063	down	-1.79286	down	-1.33563	down	UNKNOWN
C222R121	0.000941973	-1.67062	down	-1.45919	down	-1.30707	down	UNKNOWN
C006R155	1.11784e-05	1.53414	up	1.13689	up	-1.30312	down	UNKNOWN
C093R082	0.00236718	-1.05979	down	-1.56959	down	-1.28489	down	UNKNOWN
C214R120	1.5711e-05	-1.70976	down	1.21599	up	-1.27039	down	UNKNOWN
C055R011	0.00479816	1.51565	up	-1.20678	down	-1.26274	down	UNKNOWN
C195R067	1.14167e-15	1.59112	up	1.39186	up	-1.24466	down	UNKNOWN
C054R139	1.55778e-09	-1.78282	down	-1.61014	down	-1.23161	down	UNKNOWN
C248R032	0.00191549	-1.10135	down	-1.70333	down	-1.22841	down	UNKNOWN
C064R014	0.00468622	-1.0746	down	-1.50996	down	-1.22326	down	UNKNOWN
C257R150	0.0037166	-2.319	down	-1.5374	down	-1.21984	down	UNKNOWN
C144R152	0.000880591	-1.83493	down	-1.13292	down	-1.20719	down	UNKNOWN
C235R052	0.000110479	-1.53491	down	-1.04444	down	-1.20356	down	UNKNOWN
C186R159	0.000276586	-1.80062	down	1.20293	up	-1.19553	down	UNKNOWN
C152R055	0.000616913	-1.59006	down	1.46851	up	-1.19025	down	UNKNOWN
C249R134	0.00190108	-1.89212	down	-1.41282	down	-1.18542	down	UNKNOWN
C135R156	0.000388095	-2.44318	down	1.15561	up	-1.16387	down	UNKNOWN
C182R074	0.00913458	-1.8691	down	-1.09039	down	-1.15849	down	UNKNOWN
C073R143	2.29865e-08	-1.59196	down	-1.05045	down	-1.15753	down	UNKNOWN
C055R008	0.00704835	-1.82047	down	-1.01243	down	-1.15673	down	UNKNOWN
C026R127	0.00460431	1.10323	up	-1.87354	down	-1.15403	down	UNKNOWN
C132R050	2.29034e-17	1.56301	up	1.44094	up	-1.13754	down	UNKNOWN
C134R131	0.000764047	-1.50015	down	-1.00562	down	-1.12479	down	UNKNOWN
C032R089	0.000282748	1.60579	up	-1.01879	down	-1.12132	down	UNKNOWN
C203R099	6.89298e-09	-2.01847	down	-1.23193	down	-1.1205	down	UNKNOWN
C187R083	1.33596e-08	-1.64249	down	1.12466	up	-1.10873	down	UNKNOWN
C240R112	1.81295e-05	-1.76917	down	-1.2786	down	-1.10504	down	UNKNOWN
C228R150	3.25588e-09	-1.85251	down	-1.35443	down	-1.09509	down	UNKNOWN
C095R101	7.01023e-05	1.52921	up	1.07485	up	-1.08661	down	UNKNOWN
C074R101	2.19425e-17	1.68502	up	1.4058	up	-1.08257	down	UNKNOWN
C023R056	0.000303877	1.51778	up	1.18185	up	-1.07913	down	UNKNOWN
C035R077	0.00314817	-1.58546	down	1.13739	up	-1.07588	down	UNKNOWN
C209R154	0.000597823	-1.27483		-2.25521	down	-1.0755	down	UNKNOWN
C224R004	0.0035936	-1.56844	down	-1.02504	down	-1.07257	down	UNKNOWN
C159R168	2.64116e-09	-2.45892	down	-1.25976	down	-1.06488	down	UNKNOWN
C015R125	0.00218335	-2.06997	down	-1.09847	down	-1.06218	down	UNKNOWN
C206R156	4.87159e-12	1.77207	up	1.67095	up	-1.06181	down	UNKNOWN
C173R008	4.47059e-09	1.57215	up	1.36666	up	-1.05924	down	UNKNOWN
C051R072	0.00659642	1.52094	up	1.28662	up	-1.04878	down	UNKNOWN
C085R071	7.92164e-13	1.94083	up	2.50402	up	-1.04173	down	UNKNOWN
C135R027	0.00901896	1.72971	up	1.21451	up	-1.03531	down	UNKNOWN
C137R167	2.25621e-09	-2.88172	down	1.0254	up	-1.02955	down	UNKNOWN
C195R156	0.00142063	-1.57342	down	-1.10469	down	-1.02412	down	UNKNOWN
C209R041	3.36801e-06	-1.6503	down	1.08712	up	-1.01848	down	UNKNOWN
C175R106	3.84428e-05	-1.51171	down	-1.05569	down	-1.01368	down	UNKNOWN
C059R162	5.63145e-05	-1.59915	down	-1.12836	down	-1.00969	down	UNKNOWN
C114R120	0.000115123	1.59261	up	1.14659	up	-1.00736	down	UNKNOWN
C215R028	0.00779961	-1.59539	down	1.17974	up	1.00029	up	UNKNOWN
C024R123	0.000925042	-1.84178	down	-2.64361	down	1.00392	up	UNKNOWN
C058R066	0.00718074	-1.50556	down	-1.08135	down	1.00643	up	UNKNOWN
C034R110	0.0069031	-1.74894	down	1.25486	up	1.00974	up	UNKNOWN
C002R149	2.29674e-09	-2.83828	down	1.05431	up	1.01198	up	UNKNOWN
C128R114	0.00122224	-1.7374	down	1.06092	up	1.01444	up	UNKNOWN
C078R110	3.00106e-05	-1.67866	down	1.14246	up	1.01464	up	UNKNOWN
C120R080	0.00200297	-1.50573	down	1.13843	up	1.01911	up	UNKNOWN
C184R147	0.000704143	-1.27219		-1.89335	down	1.01953	up	UNKNOWN
C040R056	0.00012717	1.63854	up	1.05727	up	1.02531	up	UNKNOWN
C094R054	0.00335425	1.9276	up	-1.2149	down	1.04154	up	UNKNOWN
C210R149	0.000378946	-1.66035	down	-2.151	down	1.04308	up	UNKNOWN
C205R074	0.00266812	-1.68387	down	1.18837	up	1.04355	up	UNKNOWN
C154R101	4.66381e-10	-2.5642	down	-1.05062	down	1.04581	up	UNKNOWN
C225R028	2.64904e-05	-1.53814	down	-1.363	down	1.05143	up	UNKNOWN
C202R007	0.000140572	-1.70392	down	1.57957	up	1.05849	up	UNKNOWN
C179R011	0.00129362	1.0677	up	1.53981	up	1.05861	up	UNKNOWN
C110R017	7.36228e-05	-1.3413		1.72633	up	1.06849	up	UNKNOWN
C196R071	7.84438e-05	1.98983	up	-1.09047	down	1.07042	up	UNKNOWN
C036R120	1.67195e-14	-1.5313	down	-1.13943	down	1.07292	up	UNKNOWN
C169R119	4.63461e-05	-1.25641		-1.83541	down	1.07473	up	UNKNOWN
C007R027	9.63394e-05	-1.52103	down	1.04357	up	1.07708	up	UNKNOWN
C188R009	0.000155188	-2.39295	down	1.27033	up	1.08217	up	UNKNOWN
C195R068	1.04767e-05	-1.52136	down	-1.01546	down	1.08495	up	UNKNOWN
C014R123	3.50822e-14	-1.61851	down	1.06491	up	1.08617	up	UNKNOWN
C261R080	0.00213459	-1.75259	down	-1.10014	down	1.08836	up	UNKNOWN
C168R103	5.94937e-08	-2.56802	down	-1.17139	down	1.09638	up	UNKNOWN
C266R133	7.26731e-05	-1.13639	down	-1.76445	down	1.09692	up	UNKNOWN
C021R030	2.33418e-05	-1.84444	down	1.63226	up	1.10749	up	UNKNOWN
C244R143	1.2574e-09	-2.82571	down	1.05498	up	1.11138	up	UNKNOWN
C118R161	0.00908411	1.64208	up	1.22368	up	1.12524	up	UNKNOWN
C117R039	0.00595178	-1.87085	down	1.05444	up	1.15672	up	UNKNOWN
C110R035	0.00596235	-2.32989	down	-1.30372	down	1.15839	up	UNKNOWN
C084R113	0.00525875	-2.34822	down	-1.288	down	1.16083	up	UNKNOWN
C140R153	0.000979832	-1.58262	down	1.12776	up	1.1616	up	UNKNOWN
C089R074	0.00478548	-2.12039	down	-1.0479	down	1.16419	up	UNKNOWN
C204R068	0.000381204	-1.6888	down	-1.04603	down	1.16584	up	UNKNOWN
C157R003	8.21813e-06	1.58051	up	-1.02553	down	1.19069	up	UNKNOWN
C199R017	2.88611e-05	-1.67966	down	-1.04757	down	1.19344	up	UNKNOWN
C134R112	1.52475e-05	-1.63367	down	-1.48308	down	1.19885	up	UNKNOWN
C118R118	0.0066259	-1.37972		2.08398	up	1.20066	up	UNKNOWN
C109R001	1.37054e-11	1.50335	up	1.59542	up	1.20118	up	UNKNOWN
C235R138	0.000173235	-1.50926	down	1.06322	up	1.20231	up	UNKNOWN
C105R111	1.66634e-07	-1.7572	down	1.11461	up	1.20895	up	UNKNOWN
C164R081	2.85357e-06	-1.56663	down	-1.00003	down	1.21841	up	UNKNOWN
C109R100	8.76709e-06	-1.60825	down	-1.42257	down	1.2216	up	UNKNOWN
C233R062	5.87323e-07	-1.56399	down	1.09322	up	1.22258	up	UNKNOWN
C073R118	0.00488191	1.54131	up	1.36947	up	1.24236	up	UNKNOWN
C201R116	0.00962873	-1.77334	down	1.03946	up	1.24625	up	UNKNOWN
C052R167	4.47148e-06	-1.10467	down	1.55667	up	1.27233	up	UNKNOWN
C110R098	0.00432338	-1.60062	down	-1.01086	down	1.27762	up	UNKNOWN
C051R160	4.60183e-07	-1.09875	down	1.58818	up	1.29474	up	UNKNOWN
C100R123	0.000141611	-1.74881	down	-1.60681	down	1.29631	up	UNKNOWN
C001R076	0.00148971	3.11791	up	1.64742	up	1.30365	up	UNKNOWN
C043R088	3.71168e-05	1.57898	up	1.67367	up	1.30473	up	UNKNOWN
C224R108	0.00389957	-1.45583		1.61682	up	1.30592	up	UNKNOWN
C143R064	0.00460224	-2.02594	down	-1.54703	down	1.30797	up	UNKNOWN
C129R114	0.00776576	-1.73636	down	-1.00153	down	1.31514	up	UNKNOWN
C203R109	0.00580015	-1.85929	down	1.10734	up	1.3216	up	UNKNOWN
C206R139	2.58026e-06	-1.78516	down	-1.34743	down	1.32286	up	UNKNOWN
C157R052	0.00221501	-1.82345	down	-1.85055	down	1.33057	up	UNKNOWN
C005R021	2.27106e-05	1.55711	up	1.41237	up	1.33524	up	UNKNOWN
C028R008	2.40157e-11	1.6121	up	1.5094	up	1.34083	up	UNKNOWN
C183R058	0.00742255	-1.37407		-1.51069	down	1.35792	up	UNKNOWN
C075R010	0.000330484	1.94625	up	1.44881	up	1.35837	up	UNKNOWN
C036R050	3.90844e-06	-1.01029	down	1.55862	up	1.35939	up	UNKNOWN
C041R040	4.76658e-06	-1.08442	down	1.56114	up	1.37188	up	UNKNOWN
C065R085	3.08528e-06	-1.6269	down	-1.07054	down	1.37361	up	UNKNOWN
C126R163	3.48119e-05	-1.52379	down	-1.12932	down	1.37968	up	UNKNOWN
C150R024	0.00114329	2.05987	up	1.38646	up	1.38646	up	UNKNOWN
C198R095	0.000360768	2.71079	up	1.79344	up	1.39424	up	UNKNOWN
C057R081	0.00176348	2.72494	up	1.45512	up	1.40398	up	UNKNOWN
C184R115	0.0027579	2.14339	up	1.61153	up	1.41748	up	UNKNOWN
C150R092	2.86656e-06	1.00142	up	1.72331	up	1.42469	up	UNKNOWN
C243R062	0.000669996	2.30064	up	1.4616	up	1.42612	up	UNKNOWN
C133R113	0.00656031	-1.55147	down	-1.04698	down	1.42873	up	UNKNOWN
C168R114	9.86654e-05	1.59865	up	1.2869	up	1.4419	up	UNKNOWN
C228R053	2.91445e-05	1.64859	up	1.17608	up	1.44393	up	UNKNOWN
C011R125	0.000405848	-1.82165	down	1.09904	up	1.45299	up	UNKNOWN
C198R017	0.00135126	1.73564	up	1.18479	up	1.45406	up	UNKNOWN
C038R158	0.000796237	-1.57151	down	1.11385	up	1.46458	up	UNKNOWN
C249R069	0.0036646	-2.36339	down	-1.61748	down	1.48119	up	UNKNOWN
C077R143	4.12597e-06	1.77847	up	1.15002	up	1.48198	up	UNKNOWN
C052R043	3.06736e-05	1.57823	up	1.56413	up	1.48424	up	UNKNOWN
C153R101	5.92998e-05	1.64788	up	1.30856	up	1.49829	up	UNKNOWN
C083R152	0.000613277	1.48731	up	1.80025	up	1.50326	up	UNKNOWN
C174R156	0.000113173	1.42686	up	1.13739	up	1.5061	up	UNKNOWN
C083R169	0.000538486	1.36027	up	1.21622	up	1.50697	up	UNKNOWN
C094R099	1.04735e-05	-1.75976	down	-1.03574	down	1.51026	up	UNKNOWN
C038R105	0.00139393	-1.1059	down	1.26992	up	1.51324	up	UNKNOWN
C170R097	1.90514e-05	1.51502	up	1.24208	up	1.52821	up	UNKNOWN
C164R107	0.000221628	-1.78011	down	1.02412	up	1.52863	up	UNKNOWN
C117R126	8.02386e-05	1.5787	up	1.22946	up	1.5317	up	UNKNOWN
C177R161	0.000299184	-1.09082	down	-1.02682	down	1.53626	up	UNKNOWN
C104R169	0.000720901	1.61543	up	1.17553	up	1.55045	up	UNKNOWN
C142R141	0.000846333	-1.15135	down	1.01585	up	1.55611	up	UNKNOWN
C175R164	0.00532905	1.65381	up	1.13891	up	1.56115	up	UNKNOWN
C192R164	0.000954236	-1.17492	down	-1.01996	down	1.56739	up	UNKNOWN
C143R032	0.000856132	2.01508	up	1.19691	up	1.56975	up	UNKNOWN
C184R079	0.00348722	-2.85398	down	1.03321	up	1.58431	up	UNKNOWN
C121R129	0.00141158	1.9411	up	1.31516	up	1.60299	up	UNKNOWN
C121R070	0.000832568	1.62323	up	1.04993	up	1.60618	up	UNKNOWN
C082R083	0.00521223	1.928	up	1.14078	up	1.60785	up	UNKNOWN
C209R017	0.00201926	1.6471	up	1.17977	up	1.6143	up	UNKNOWN
C237R123	0.000434784	-1.0754	down	1.40675	up	1.61792	up	UNKNOWN
C125R135	2.07922e-09	1.88776	up	1.5046	up	1.61949	up	UNKNOWN
C213R134	0.000942431	1.72018	up	1.10452	up	1.62346	up	UNKNOWN
C099R130	2.77888e-05	1.48661	up	1.08505	up	1.62634	up	UNKNOWN
C180R028	0.00204899	1.74565	up	1.20016	up	1.64339	up	UNKNOWN
C220R119	6.39573e-05	1.52451	up	1.07829	up	1.66007	up	UNKNOWN
C030R047	0.00326849	1.64746	up	1.12379	up	1.66011	up	UNKNOWN
C121R018	0.00206364	1.66408	up	1.19742	up	1.66593	up	UNKNOWN
C055R040	1.75258e-05	1.16136	up	1.18229	up	1.66844	up	UNKNOWN
C069R050	3.0793e-06	1.13672	up	1.09218	up	1.6811	up	UNKNOWN
C004R119	0.00859832	2.16227	up	1.29957	up	1.68761	up	UNKNOWN
C127R017	0.00247928	1.85318	up	1.20383	up	1.69076	up	UNKNOWN
C069R016	6.17097e-05	-1.78425	down	1.00303	up	1.71985	up	UNKNOWN
C231R146	0.000419321	1.58353	up	1.16924	up	1.73057	up	UNKNOWN
C145R129	4.14384e-06	1.211	up	1.10474	up	1.76668	up	UNKNOWN
C147R009	9.09745e-06	1.03223	up	1.22415	up	1.78516	up	UNKNOWN
C004R023	1.89036e-05	1.1814	up	1.25664	up	1.79236	up	UNKNOWN
C254R165	0.00739536	1.93566	up	1.23598	up	1.7929	up	UNKNOWN
C032R116	3.68909e-06	1.29009	up	1.07043	up	1.80775	up	UNKNOWN
C175R150	0.00620124	-1.7355	down	-1.34381	down	1.80912	up	UNKNOWN
C091R148	6.68184e-05	1.1019	up	1.20769	up	1.82551	up	UNKNOWN
C076R149	0.000296489	1.11503	up	1.28817	up	1.84486	up	UNKNOWN
C018R151	0.00123099	1.95869	up	1.17928	up	1.85244	up	UNKNOWN
C165R096	3.36396e-07	1.17648	up	1.10103	up	1.86508	up	UNKNOWN
C180R076	5.88277e-05	1.10314	up	1.27613	up	1.87126	up	UNKNOWN
C033R018	7.35379e-05	1.1894	up	1.13827	up	1.87337	up	UNKNOWN
C023R083	1.76821e-06	1.20552	up	1.11231	up	1.87863	up	UNKNOWN
C213R066	4.74696e-06	-2.54735	down	2.62574	up	1.8916	up	UNKNOWN
C153R008	0.000148917	1.27796	up	1.09954	up	1.95073	up	UNKNOWN
C126R158	0.00258187	2.01164	up	1.14997	up	2.00065	up	UNKNOWN
C101R134	0.00149272	1.26956	up	1.62544	up	2.01575	up	UNKNOWN
C248R101	0.00055734	1.33361	up	1.60015	up	2.03415	up	UNKNOWN
C140R003	0.00261738	2.67631	up	1.72795	up	2.1011	up	UNKNOWN
C108R100	0.00958859	-1.23293	down	1.4761	up	2.23684	up	UNKNOWN
C069R007	0.000685803	2.30318	up	1.21588	up	2.47857	up	UNKNOWN
C139R001	0.0010993	1.91214	up	2.05209	up	2.64517	up	UNKNOWN
C203R106	0.00129816	2.02833	up	1.9705	up	3.15148	up	UNKNOWN
C185R147	0.00104162	2.3606	up	2.29867	up	3.50322	up	UNKNOWN
C264R068	1.62501e-05	1.46404	up	2.75792	up	3.66048	up	UNKNOWN
C214R061	0.00520284	2.34348	up	1.98258	up	3.7395	up	UNKNOWN
C067R032	8.82292e-06	1.62073	up	3.07482	up	3.94303	up	UNKNOWN

## Sheet: Host comparison_24h
		COHO 24 v ALT 24		SOX 24 v ATL 24		COHO 24 v SOX 24
Spot ID	p-value	Fold change([Coho-24h] vs [Atl-24h])	Regulation([Coho-24h] vs [Atl-24h])	Fold change([Sox-24h] vs [Atl-24h])	Regulation([Sox-24h] vs [Atl-24h])	Fold change([Coho-24h] vs [Sox-24h])	Regulation([Coho-24h] vs [Sox-24h])	Description	GeneID	SwissProt Accession	CDD	Description
C130R044	1.27476e-05	-1.99941	down	-1.77346	down	-1.12741	down	[Pyruvate dehydrogenase [lipoamide]] kinase, mitochondrial OS=Drosophila melanogaster GN=Pdk PE=2 SV=2
C151R019	3.57009e-06	-1.6399	down	-1.49974	down	-1.09346	down	[Pyruvate dehydrogenase [lipoamide]] kinase, mitochondrial OS=Drosophila melanogaster GN=Pdk PE=2 SV=2
C236R018	7.92652e-05	-1.69966	down	-1.90901	down	1.12318	up	Absent in melanoma 1 protein OS=Homo sapiens GN=AIM1 PE=1 SV=3
C107R059	0.000145182	-1.43237	down	-1.71277	down	1.19576	up	Absent in melanoma 1 protein OS=Homo sapiens GN=AIM1 PE=1 SV=3
C175R153	0.00012174	-1.44277	down	-1.55886	down	1.08046	up	Beta-crystallin A1 OS=Mus musculus GN=Cryba1 PE=2 SV=2
C102R119	5.42868e-05	-1.38921	down	-1.52029	down	1.09435	up	Beta-crystallin A1 OS=Mus musculus GN=Cryba1 PE=2 SV=2
C143R029	0.0094231	1.14629	up	1.57366	up	-1.37283	down	DNA polymerase epsilon subunit 2 OS=Mus musculus GN=Pole2 PE=2 SV=2
C191R061	1.30346e-05	-1.6907	down	-2.06811	down	1.22322	up	Endoglycoceramidase OS=Cyanea nozakii PE=1 SV=1
C093R072	0.000137999	-1.45512	down	-1.87833	down	1.29084	up	Endoglycoceramidase OS=Cyanea nozakii PE=1 SV=1
C209R042	0.00169402	-2.59544	down	-2.46602	down	-1.05248	down	Gamma-crystallin A OS=Mus musculus GN=Cryga PE=2 SV=2
C171R048	0.00122569	-2.11237	down	-2.10813	down	-1.00201	down	Gamma-crystallin A OS=Mus musculus GN=Cryga PE=2 SV=2
C019R100	0.0022908	-2.409	down	-2.37199	down	-1.0156	down	Gamma-crystallin M1-2 OS=Lithobates catesbeiana PE=2 SV=1
C201R161	0.00266489	-1.39842	down	-1.95814	down	1.40025	up	Gamma-crystallin M1-2 OS=Lithobates catesbeiana PE=2 SV=1
C224R023	0.00026008	-1.3931	down	-1.67088	down	1.19939	up	Gamma-crystallin-1 OS=Xenopus laevis GN=cryg1 PE=3 SV=1
C103R001	0.00036047	-1.38298	down	-1.66188	down	1.20167	up	Gamma-crystallin-1 OS=Xenopus laevis GN=cryg1 PE=3 SV=1
C215R143	0.00665379	1.06086	up	-1.41578	down	1.50195	up	Laminin subunit gamma-1 OS=Homo sapiens GN=LAMC1 PE=1 SV=3
C069R019	0.00816924	3.29192	up	1.66742	up	1.97426	up	Pro-resilin OS=Drosophila melanogaster GN=resilin PE=1 SV=1
C028R080	0.000296203	-2.13811	down	-1.33009	down	-1.60749	down	rRNA/tRNA 2'-O-methyltransferase fibrillarin-like protein 1 OS=Mus musculus GN=Fbll1 PE=2 SV=1
C124R080	0.00429882	1.60582	up	1.55884	up	1.03014	up	Small integral membrane protein 4 OS=Drosophila melanogaster GN=CG32736 PE=1 SV=1
C157R002	0.00362455	-1.5659	down	-1.13227	down	-1.38297	down	Transcription factor E2F4 OS=Homo sapiens GN=E2F4 PE=1 SV=2
C047R134	0.00412165	-2.08155	down	-1.5896	down	-1.30948	down	40S ribosomal protein SA		Q0PXX8	PTZ00254	PTZ00254, 40S ribosomal protein SA; Provisional.
C111R055	2.48299e-10	-4.23086	down	-1.1319	down	-3.73784	down	60S ribosomal protein L7	420182	Q5ZJ56	TIGR01310	L7, Members of this family average ~ 250 residues in length, somewhat longer than the archaeal L30P/L7E homolog (~ 155 residues) and much longer than the related bacterial/organellar form (~ 60 residues).
C198R069	7.12891e-05	-1.05148	down	1.66786	up	-1.75372	down	82 kDa matrix metalloproteinase-9	4318	P14780	pfam01456	Mucin, Mucin-like glycoprotein. This family of trypanosomal proteins resemble vertebrate mucins. The protein consists of three regions. The N and C terminii are conserved between all members of the family, whereas the central region is not well conserved and contains a large number of threonine residues which can be glycosylated. Indirect evidence suggested that these genes might encode the core …
C172R137	4.3833e-05	-1.01729	down	1.81247	up	-1.84379	down	82 kDa matrix metalloproteinase-9	4318	P14780	pfam01456	Mucin, Mucin-like glycoprotein. This family of trypanosomal proteins resemble vertebrate mucins. The protein consists of three regions. The N and C terminii are conserved between all members of the family, whereas the central region is not well conserved and contains a large number of threonine residues which can be glycosylated. Indirect evidence suggested that these genes might encode the core …
C068R042	0.00475179	-2.02943	down	-1.98566	down	-1.02205	down	Acidic mammalian chitinase	282645	Q95M17	cd02872	GH18_chitolectin_chitotriosidase, This conserved domain family includes a large number of catalytically inactive chitinase-like lectins (chitolectins) including YKL-39, YKL-40 (HCGP39), YM1, oviductin, and AMCase (acidic mammalian chitinase), as well as catalytically active chitotriosidases. The conserved domain is an eight-stranded alpha/beta barrel fold belonging to the family 18 glycosyl hydro…
C149R080	0.00171895	-1.7959	down	-2.22562	down	1.23928	up	Acidic mammalian chitinase	282645	Q95M17	cd02872	GH18_chitolectin_chitotriosidase, This conserved domain family includes a large number of catalytically inactive chitinase-like lectins (chitolectins) including YKL-39, YKL-40 (HCGP39), YM1, oviductin, and AMCase (acidic mammalian chitinase), as well as catalytically active chitotriosidases. The conserved domain is an eight-stranded alpha/beta barrel fold belonging to the family 18 glycosyl hydro…
C158R151	0.000101774	-2.37508	down	-2.06266	down	-1.15147	down	Advillin		O88398	smart00262	GEL, Gelsolin homology domain. Gelsolin/severin/villin homology domain. Calcium-binding and actin-binding. Both intra- and extracellular domains.
C059R026	0.00185008	-2.00364	down	-1.79059	down	-1.11898	down	Advillin		O88398	smart00262	GEL, Gelsolin homology domain. Gelsolin/severin/villin homology domain. Calcium-binding and actin-binding. Both intra- and extracellular domains.
C094R059	0.00329764	-2.02145	down	-2.45435	down	1.21415	up	Alkaline phosphatase, placental-like	251	P10696	smart00098	alkPPc, Alkaline phosphatase homologues.
C199R079	6.10522e-07	-1.49028	down	-1.82491	down	1.22454	up	Anionic trypsin-1	24691	P00762	smart00020	Tryp_SPc, Trypsin-like serine protease. Many of these are synthesised as inactive precursor zymogens that are cleaved during limited proteolysis to generate their active forms. A few, however, are active as single chain molecules, and others are inactive due to substitutions of the catalytic triad residues.
C036R034	2.05537e-06	-1.41781	down	-1.84147	down	1.29882	up	Anionic trypsin-1	24691	P00762	smart00020	Tryp_SPc, Trypsin-like serine protease. Many of these are synthesised as inactive precursor zymogens that are cleaved during limited proteolysis to generate their active forms. A few, however, are active as single chain molecules, and others are inactive due to substitutions of the catalytic triad residues.
C168R106	4.89155e-06	-1.1752	down	-1.57363	down	1.33903	up	Anionic trypsin-2	25052	P00763	smart00020	Tryp_SPc, Trypsin-like serine protease. Many of these are synthesised as inactive precursor zymogens that are cleaved during limited proteolysis to generate their active forms. A few, however, are active as single chain molecules, and others are inactive due to substitutions of the catalytic triad residues.
C090R010	0.00527523	1.8125	up	1.33618	up	1.35648	up	Arginine kinase		Q9XY07	pfam00217	ATP-gua_Ptrans, ATP:guanido phosphotransferase, C-terminal catalytic domain. The substrate binding site is located in the cleft between N and C-terminal domains, but most of the catalytic residues are found in the larger C-terminal domain.
C102R046	7.01243e-05	-2.03878	down	-2.33273	down	1.14418	up	Aspartic proteinase oryzasin-1	4339639	Q42456	cd05471	pepsin_like, Pepsin-like aspartic proteases, bilobal enzymes that cleave bonds in peptides at acidic pH. Pepsin-like aspartic proteases are found in mammals, plants, fungi and bacteria. These well known and extensively characterized enzymes include pepsins, chymosin, renin, cathepsins, and fungal aspartic proteases. Several have long been known to be medically (renin, cathepsin D and E, pepsin) o…
C019R112	0.000301948	1.26281	up	1.54932	up	-1.22688	down	Bone morphogenetic protein 2-B	397873	P30884	smart00204	TGFB, Transforming growth factor-beta (TGF-beta) family. Family members are active as disulphide-linked homo- or heterodimers. TGFB is a multifunctional peptide that controls proliferation, differentiation, and other functions in many cell types.
C158R138	0.00145463	1.61698	up	1.06934	up	1.51212	up	Bullous pemphigoid antigen 1, isoforms 6/9/10	667	O94833	cd00176	SPEC, Spectrin repeats, found in several proteins involved in cytoskeletal structure; family members include spectrin, alpha-actinin and dystrophin; the spectrin repeat forms a three helix bundle with the second helix interrupted by proline in some sequences; the repeats are independent folding units; tandem repeats are found in differing numbers and arrange in an antiparallel manner to form dime…
C254R163	0.00926847	1.83074	up	1.22236	up	1.49771	up	C1q domain			pfam00386	C1q, C1q domain. C1q is a subunit of the C1 enzyme complex that activates the serum complement system.
C031R096	0.00648397	1.94751	up	1.44782	up	1.34513	up	C1q domain			pfam00386	C1q, C1q domain. C1q is a subunit of the C1 enzyme complex that activates the serum complement system.
C088R011	0.000517085	-1.50312	down	-2.12247	down	1.41205	up	Carboxypeptidase B		P04069	cd03860	M14_CP_A-B_like, The Peptidase M14 Carboxypeptidase (CP) A/B subfamily is one of two main M14 CP subfamilies defined by sequence and structural homology, the other being the N/E subfamily. CPs hydrolyze single, C-terminal amino acids from polypeptide chains. They have a recognition site for the free C-terminal carboxyl group, which is a key determinant of specificity. Enzymes belonging to the A/B…
C026R161	0.000251114	-1.35989	down	-1.75226	down	1.28853	up	Carboxypeptidase B		P04069	cd03860	M14_CP_A-B_like, The Peptidase M14 Carboxypeptidase (CP) A/B subfamily is one of two main M14 CP subfamilies defined by sequence and structural homology, the other being the N/E subfamily. CPs hydrolyze single, C-terminal amino acids from polypeptide chains. They have a recognition site for the free C-terminal carboxyl group, which is a key determinant of specificity. Enzymes belonging to the A/B…
C142R074	0.000221532	-1.31615	down	-1.53301	down	1.16477	up	Carboxypeptidase B		P04069	cd03860	M14_CP_A-B_like, The Peptidase M14 Carboxypeptidase (CP) A/B subfamily is one of two main M14 CP subfamilies defined by sequence and structural homology, the other being the N/E subfamily. CPs hydrolyze single, C-terminal amino acids from polypeptide chains. They have a recognition site for the free C-terminal carboxyl group, which is a key determinant of specificity. Enzymes belonging to the A/B…
C083R071	0.00150994	-2.33785	down	-2.30439	down	-1.01452	down	Cathepsin K	29175	O35186	pfam08074	Peptidase_C1, Papain family cysteine protease.
C099R025	0.000678612	-2.30832	down	-2.51035	down	1.08752	up	Cathepsin K	29175	O35186	pfam08074	Peptidase_C1, Papain family cysteine protease.
C248R059	6.36282e-06	-1.74698	down	-1.88468	down	1.07882	up	CHK, ZnF_C4 abd HLH domain containing kinases domain. subfamily of choline kinases.			smart00587	CHK, ZnF_C4 abd HLH domain containing kinases domain. subfamily of choline kinases.
C212R120	4.62515e-05	-1.67357	down	-1.59265	down	-1.0508	down	CHK, ZnF_C4 abd HLH domain containing kinases domain. subfamily of choline kinases.			smart00587	CHK, ZnF_C4 abd HLH domain containing kinases domain. subfamily of choline kinases.
C108R043	0.00327765	1.59904	up	1.00808	up	1.58622	up	Chromodomain-helicase-DNA-binding protein Mi-2 homolog	40170	O97159
C087R114	0.00209325	-1.52186	down	-1.26677	down	-1.20137	down	ChtBD2, Chitin-binding domain type 2.			smart00494	CHK, ZnF_C4 abd HLH domain containing kinases domain. subfamily of choline kinases.
C125R107	0.00422213	1.90356	up	1.51659	up	1.25516	up	ChtBD2, Chitin-binding domain type 2.			smart00494	CHK, ZnF_C4 abd HLH domain containing kinases domain. subfamily of choline kinases.
C118R037	4.17954e-05	-3.31829	down	-3.31247	down	-1.00176	down	Chymotrypsin A chain C		P00766	smart00020	Tryp_SPc, Trypsin-like serine protease. Many of these are synthesised as inactive precursor zymogens that are cleaved during limited proteolysis to generate their active forms. A few, however, are active as single chain molecules, and others are inactive due to substitutions of the catalytic triad residues.
C253R126	2.16134e-05	-2.76554	down	-2.98584	down	1.07966	up	Chymotrypsin A chain C		P00766	smart00020	Tryp_SPc, Trypsin-like serine protease. Many of these are synthesised as inactive precursor zymogens that are cleaved during limited proteolysis to generate their active forms. A few, however, are active as single chain molecules, and others are inactive due to substitutions of the catalytic triad residues.
C213R156	1.30841e-05	-1.48232	down	-1.95315	down	1.31763	up	Chymotrypsin BI		Q00871	smart00020	Tryp_SPc, Trypsin-like serine protease. Many of these are synthesised as inactive precursor zymogens that are cleaved during limited proteolysis to generate their active forms. A few, however, are active as single chain molecules, and others are inactive due to substitutions of the catalytic triad residues.
C213R138	3.08112e-05	-1.27244	down	-1.62454	down	1.27672	up	Chymotrypsin BI		Q00871	smart00020	Tryp_SPc, Trypsin-like serine protease. Many of these are synthesised as inactive precursor zymogens that are cleaved during limited proteolysis to generate their active forms. A few, however, are active as single chain molecules, and others are inactive due to substitutions of the catalytic triad residues.
C065R065	3.53143e-05	-1.14814	down	-1.60416	down	1.39718	up	Chymotrypsin BI		Q00871	smart00020	Tryp_SPc, Trypsin-like serine protease. Many of these are synthesised as inactive precursor zymogens that are cleaved during limited proteolysis to generate their active forms. A few, however, are active as single chain molecules, and others are inactive due to substitutions of the catalytic triad residues.
C146R077	0.00133991	-2.10595	down	-2.07007	down	-1.01733	down	Coagulation factor IX		P16291	smart00020	Tryp_SPc, Trypsin-like serine protease. Many of these are synthesised as inactive precursor zymogens that are cleaved during limited proteolysis to generate their active forms. A few, however, are active as single chain molecules, and others are inactive due to substitutions of the catalytic triad residues.
C019R031	0.000222468	-1.70767	down	-2.03803	down	1.19346	up	Coagulation factor IX		P16291	smart00020	Tryp_SPc, Trypsin-like serine protease. Many of these are synthesised as inactive precursor zymogens that are cleaved during limited proteolysis to generate their active forms. A few, however, are active as single chain molecules, and others are inactive due to substitutions of the catalytic triad residues.
C225R143	0.00660192	1.54674	up	1.11456	up	1.38775	up	Coagulation factor XIIa light chain		Q04962	smart00020	Tryp_SPc, Trypsin-like serine protease. Many of these are synthesised as inactive precursor zymogens that are cleaved during limited proteolysis to generate their active forms. A few, however, are active as single chain molecules, and others are inactive due to substitutions of the catalytic triad residues.
C261R088	0.000689923	1.49457	up	-1.10326	down	1.64891	up	Collagen alpha-2(IV) chain	181708	P17140	smart00111	C4, C-terminal tandem repeated domain in type 4 procollagens. Duplicated domain in C-terminus of type 4 collagens. Mutations in alpha-5 collagen IV are associated with X-linked Alport syndrome.
C259R033	0.00468007	1.54043	up	1.14116	up	1.34989	up	Collagen alpha-2(IV) chain		P27393	smart00111	C4, C-terminal tandem repeated domain in type 4 procollagens. Duplicated domain in C-terminus of type 4 collagens. Mutations in alpha-5 collagen IV are associated with X-linked Alport syndrome.
C090R109	0.00233518	1.606	up	-1.20256	down	1.93132	up	Collagen alpha-2(IV) chain	181708	P17140	smart00111	C4, C-terminal tandem repeated domain in type 4 procollagens. Duplicated domain in C-terminus of type 4 collagens. Mutations in alpha-5 collagen IV are associated with X-linked Alport syndrome.
C246R044	0.00375067	1.77857	up	1.03324	up	1.72135	up	Collagen alpha-2(IV) chain	181708	P17140	smart00111	C4, C-terminal tandem repeated domain in type 4 procollagens. Duplicated domain in C-terminus of type 4 collagens. Mutations in alpha-5 collagen IV are associated with X-linked Alport syndrome.
C093R121	0.000937996	-2.0295	down	-2.0033	down	-1.01308	down	Collagenase		P08897	smart00020	Tryp_SPc, Trypsin-like serine protease. Many of these are synthesised as inactive precursor zymogens that are cleaved during limited proteolysis to generate their active forms. A few, however, are active as single chain molecules, and others are inactive due to substitutions of the catalytic triad residues.
C218R127	0.000245255	-1.81936	down	-1.97482	down	1.08545	up	Collagenase		P08897	smart00020	Tryp_SPc, Trypsin-like serine protease. Many of these are synthesised as inactive precursor zymogens that are cleaved during limited proteolysis to generate their active forms. A few, however, are active as single chain molecules, and others are inactive due to substitutions of the catalytic triad residues.
C063R079	3.12778e-12	-16.5132	down	-14.6685	down	-1.12576	down	Cytochrome b	808306	Q35925	MTH00131	CYTB, cytochrome b; Provisional.
C085R082	6.60015e-14	-12.3361	down	-14.255	down	1.15555	up	Cytochrome b	808306	Q35925	MTH00131	CYTB, cytochrome b; Provisional.
C026R056	4.48004e-16	-7.3332	down	1.02958	up	-7.55009	down	Cytochrome c oxidase subunit 2	808315	Q37677	MTH00129	COX2, cytochrome c oxidase subunit II; Provisional.
C106R049	4.95682e-16	-3.08122	down	1.05642	up	-3.25505	down	Cytochrome c oxidase subunit 2	808315	Q37677	MTH00129	COX2, cytochrome c oxidase subunit II; Provisional.
C083R118	1.48507e-10	-6.08401	down	-11.7738	down	1.9352	up	Cytochrome c oxidase subunit 3	808307	Q36860	MTH00130	COX3, cytochrome c oxidase subunit III; Provisional.
C156R097	2.2195e-13	-5.84592	down	-12.7425	down	2.17972	up	Cytochrome c oxidase subunit 3	808307	Q36860	MTH00130	COX3, cytochrome c oxidase subunit III; Provisional.
C126R125	0.000394155	-1.6193	down	-1.63231	down	1.00804	up	Cytochrome P450 2J2	1573	P51589	pfam00067	p450, Cytochrome P450. Cytochrome P450s are haem-thiolate proteins involved in the oxidative degradation of various compounds. They are particularly well known for their role in the degradation of environmental toxins and mutagens. They can be divided into 4 classes, according to the method by which electrons from NAD(P)H are delivered to the catalytic site. Sequence conservation is relatively lo…
C172R018	0.000487998	-1.59938	down	-1.53696	down	-1.04061	down	Cytochrome P450 2J2	1573	P51589	pfam00067	p450, Cytochrome P450. Cytochrome P450s are haem-thiolate proteins involved in the oxidative degradation of various compounds. They are particularly well known for their role in the degradation of environmental toxins and mutagens. They can be divided into 4 classes, according to the method by which electrons from NAD(P)H are delivered to the catalytic site. Sequence conservation is relatively lo…
C115R101	2.03985e-05	-1.70171	down	-1.69489	down	-1.00402	down	Cytochrome P450 2L1		Q27712	pfam00067	p450, Cytochrome P450. Cytochrome P450s are haem-thiolate proteins involved in the oxidative degradation of various compounds. They are particularly well known for their role in the degradation of environmental toxins and mutagens. They can be divided into 4 classes, according to the method by which electrons from NAD(P)H are delivered to the catalytic site. Sequence conservation is relatively lo…
C153R150	0.000156418	-1.41493	down	-1.52322	down	1.07653	up	Cytosolic non-specific dipeptidase	66054	Q9D1A2	COG0624	ArgE, Acetylornithine deacetylase/Succinyl-diaminopimelate desuccinylase and related deacylases [Amino acid transport and metabolism].
C005R155	0.00456571	-1.69466	down	-1.24309	down	-1.36327	down	Dehydrogenase/reductase SDR family member 1	52585	Q99L04	PRK05565	fabG, 3-ketoacyl-(acyl-carrier-protein) reductase; Provisional.
C140R145	1.70406e-06	-2.19112	down	-2.17277	down	-1.00844	down	Dorsal-ventral patterning protein Sog	32498	Q24025	na
C171R084	0.00354891	-2.26963	down	-2.54502	down	1.12134	up	EH domain-containing protein 3	30845	Q9NZN3	pfam00350	Dynamin_N, Dynamin family.
C155R013	0.00754431	-2.24059	down	-2.40154	down	1.07184	up	EH domain-containing protein 3	30845	Q9NZN3	pfam00350	Dynamin_N, Dynamin family.
C250R059	5.69715e-05	1.0336	up	-1.81236	down	1.87325	up	EH domain-containing protein 3	30845	Q9NZN3	pfam00350	Dynamin_N, Dynamin family.
C166R106	0.00350668	1.34123	up	-1.38533	down	1.85804	up	Esterase E4		P35501	pfam00135	COesterase, Carboxylesterase.
C113R014	0.000264379	-1.56349	down	-1.34295	down	-1.16422	down	Estrogen sulfotransferase	6783	P49888	pfam00685	Sulfotransfer_1, Sulfotransferase domain.
C236R144	0.00165867	-1.21993	down	-1.36383	down	1.11796	up	Estrogen sulfotransferase, isoform 3	25355	P49889	pfam00685	Sulfotransfer_1, Sulfotransferase domain.
C054R163	0.0038502	-1.68812	down	-1.71665	down	1.01691	up	Extracellular domains-containing protein CG31004	43688	Q0KHY3	na
C241R102	0.00329476	-1.5269	down	-1.47073	down	-1.03819	down	Ferritin			cd01056	Euk_Ferritin, Eukaryotic Ferritin (Euk_Ferritin) domain. Ferritins are the primary iron storage proteins of most living organisms and members of a broad superfamily of ferritin-like diiron-carboxylate proteins. The iron-free (apoferritin) ferritin molecule is a protein shell composed of 24 protein chains arranged in 432 symmetry. Iron storage involves the uptake of iron (II) at the protein shell,…
C147R044	2.71652e-07	1.16318	up	-1.33832	down	1.55671	up	FK506-binding protein 2	2888506	Q6FSC1	pfam00254	FKBP_C, FKBP-type peptidyl-prolyl cis-trans isomerase.
C095R028	0.00869749	1.75953	up	1.55398	up	1.13228	up	Four and a half LIM domains protein 2	510008	Q2KI95	pfam00412	LIM, LIM domain. This family represents two copies of the LIM structural domain.
C053R101	6.89897e-05	-2.3062	down	-2.24979	down	-1.02508	down	Gamma-glutamyl hydrolase	25455	Q62867	cd01747	GATase1_Glutamyl_Hydrolase, Type 1 glutamine amidotransferase (GATase1) domain found in gamma-Glutamyl Hydrolase. gamma-Glutamyl Hydrolase catalyzes the cleavage of the gamma-glutamyl chain of folylpoly-gamma-glutamyl substrates and is a central enzyme in folyl and antifolyl poly-gamma-glutamate metabolism. GATase activity involves the removal of the ammonia group from a glutamate molecule and it…
C206R062	7.02575e-10	-1.46822	down	-1.76031	down	1.19894	up	Gamma-interferon-inducible lysosomal thiol reductase		P13284	pfam03227	GILT, Gamma interferon inducible lysosomal thiol reductase (GILT). This family includes the two characterised human gamma-interferon-inducible lysosomal thiol reductase (GILT) sequences. It also contains several other eukaryotic putative proteins with similarity to GILT. The aligned region contains three conserved cysteine residues. In addition, the two GILT sequences possess a C-X(2)-C motif tha…
C177R165	7.50101e-05	-1.42684	down	-2.29557	down	1.60885	up	GILT-like protein C02D5.2	176203	P34276	pfam03227	GILT, Gamma interferon inducible lysosomal thiol reductase (GILT). This family includes the two characterised human gamma-interferon-inducible lysosomal thiol reductase (GILT) sequences. It also contains several other eukaryotic putative proteins with similarity to GILT. The aligned region contains three conserved cysteine residues. In addition, the two GILT sequences possess a C-X(2)-C motif tha…
C223R078	0.000322384	-1.31752	down	-2.21776	down	1.68328	up	GILT-like protein C02D5.2	176203	P34276	pfam03227	GILT, Gamma interferon inducible lysosomal thiol reductase (GILT). This family includes the two characterised human gamma-interferon-inducible lysosomal thiol reductase (GILT) sequences. It also contains several other eukaryotic putative proteins with similarity to GILT. The aligned region contains three conserved cysteine residues. In addition, the two GILT sequences possess a C-X(2)-C motif tha…
C194R104	0.000409183	-1.36252	down	-1.56211	down	1.14648	up	Glutaminyl-peptide cyclotransferase	25797	Q16769	na
C043R100	0.0068246	1.40687	up	1.50229	up	-1.06783	down	Glyceraldehyde-3-phosphate dehydrogenase 2	2540975	O43026	TIGR01534	GAPDH-I, The noise level is set relative not to E4PD, but the next closest outliers, the class II GAPDHs (found in archaea, TIGR01546) and aspartate semialdehyde dehydrogenase (ASADH, TIGR01296) both of which have highest-scoring hits around -225 to the prior model.
C157R037	1.13935e-05	1.49135	up	-1.04716	down	1.56168	up	Glycerol-3-phosphate dehydrogenase [NAD+], cytoplasmic		Q27556	TIGR01534	GAPDH-I, The noise level is set relative not to E4PD, but the next closest outliers, the class II GAPDHs (found in archaea, TIGR01546) and aspartate semialdehyde dehydrogenase (ASADH, TIGR01296) both of which have highest-scoring hits around -225 to the prior model.
C136R124	0.00309597	1.63942	up	1.13178	up	1.44853	up	Glycerol-3-phosphate dehydrogenase [NAD+], cytoplasmic	60666	O35077	TIGR01534	GAPDH-I, The noise level is set relative not to E4PD, but the next closest outliers, the class II GAPDHs (found in archaea, TIGR01546) and aspartate semialdehyde dehydrogenase (ASADH, TIGR01296) both of which have highest-scoring hits around -225 to the prior model.
C263R112	9.88106e-07	-1.75459	down	-1.96098	down	1.11763	up	Granulin-7	29143	P23785	smart00277	GRAN, Granulin.
C209R006	3.1961e-05	-1.67802	down	-2.03214	down	1.21103	up	Granulin-7		P28798	smart00277	GRAN, Granulin.
C178R163	5.58411e-06	-1.55998	down	-1.85429	down	1.18866	up	Granulin-7	29143	P23785	smart00277	GRAN, Granulin.
C150R146	0.000221216	-1.51801	down	-1.73893	down	1.14553	up	Granulin-7		P28798	smart00277	GRAN, Granulin.
C087R159	0.000131627	-1.46805	down	-1.63754	down	1.11545	up	Granulin-7		P28798	smart00277	GRAN, Granulin.
C103R056	0.00025032	-1.39739	down	-1.72465	down	1.23419	up	Granulin-7		P28798	smart00277	GRAN, Granulin.
C222R122	0.000343378	1.46191	up	-1.02688	down	1.50121	up	Growth arrest-specific protein 1	14451	Q01721	smart00277	GRAN, Granulin.
C060R073	3.32908e-05	-1.20149	down	-1.57102	down	1.30755	up	Gustatory receptor trehalose 1	140439	Q9NDM2	pfam00001	7tm_1, 7 transmembrane receptor (rhodopsin family). This family contains, amongst other G-protein-coupled receptors (GCPRs), members of the opsin family, which have been considered to be typical members of the rhodopsin superfamily. They share several motifs, mainly the seven transmembrane helices, GCPRs of the rhodopsin superfamily. All opsins bind a chromophore, such as 11-cis-retinal. The func…
C213R109	5.61282e-06	-1.47423	down	-1.51247	down	1.02594	up	Heat shock protein beta-1		P04792	cd06526	metazoan_ACD, Alpha-crystallin domain (ACD) of metazoan alpha-crystallin-type small(s) heat shock proteins (Hsps). sHsps are small stress induced proteins with monomeric masses between 12 -43 kDa, whose common feature is the Alpha-crystallin domain (ACD). sHsps are generally active as large oligomers consisting of multiple subunits, and are believed to be ATP-independent chaperones that prevent a…
C170R070	2.07377e-05	-2.84712	down	-3.1196	down	1.0957	up	High affinity copper uptake protein 1	397186	Q8WNR0	pfam04145	Ctr, Ctr copper transporter family. The redox active metal copper is an essential cofactor in critical biological processes such as respiration, iron transport, oxidative stress protection, hormone production, and pigmentation. A widely conserved family of high-affinity copper transport proteins (Ctr proteins) mediates copper uptake at the plasma membrane. A series of clustered methionine residue…
C069R061	0.000120106	-2.67486	down	-2.32387	down	-1.15104	down	High affinity copper uptake protein 1	397186	Q8WNR0	pfam04145	Ctr, Ctr copper transporter family. The redox active metal copper is an essential cofactor in critical biological processes such as respiration, iron transport, oxidative stress protection, hormone production, and pigmentation. A widely conserved family of high-affinity copper transport proteins (Ctr proteins) mediates copper uptake at the plasma membrane. A series of clustered methionine residue…
C022R033	6.23842e-05	-1.92354	down	-1.32873	down	-1.44766	down	Histidyl-tRNA synthetase, cytoplasmic	510937	Q2KI84	COG0124	HisS, Histidyl-tRNA synthetase [Translation, ribosomal structure and biogenesis].
C177R022	5.59648e-07	-1.5035	down	-1.27347	down	-1.18063	down	Histidyl-tRNA synthetase, cytoplasmic	510937	Q2KI84	COG0124	HisS, Histidyl-tRNA synthetase [Translation, ribosomal structure and biogenesis].
C093R139	5.06241e-07	-3.26137	down	-1.13628	down	-2.87021	down	Histone H2B		P21897	smart00427	H2B, Histone H2B.
C226R106	5.76112e-07	-2.95347	down	-1.12439	down	-2.62673	down	Histone H2B		P21897	smart00427	H2B, Histone H2B.
C118R030	0.000902735	-2.45122	down	-1.15536	down	-2.12162	down	Histone H2B		P21897	smart00427	H2B, Histone H2B.
C009R143	3.08901e-05	-2.2453	down	-1.00964	down	-2.22385	down	Histone H2B		P21897	smart00427	H2B, Histone H2B.
C259R067	0.000154027	1.25132	up	-1.36903	down	1.71309	up	Histone-lysine N-methyltransferase SETD7		Q7Z0G7	pfam00856	SET, SET domain. SET domains are protein lysine methyltransferase enzymes. SET domains appear to be protein-protein interaction domains. It has been demonstrated that SET domains mediate interactions with a family of proteins that display similarity with dual-specificity phosphatases (dsPTPases). A subset of SET domains have been called PR domains. These domains are divergent in sequence from oth…
C118R088	0.000231329	-1.54381	down	-1.95523	down	1.26649	up	Hypodermin-B		P35588	smart00020	Tryp_SPc, Trypsin-like serine protease. Many of these are synthesised as inactive precursor zymogens that are cleaved during limited proteolysis to generate their active forms. A few, however, are active as single chain molecules, and others are inactive due to substitutions of the catalytic triad residues.
C144R144	0.00631027	-1.53133	down	-1.67552	down	1.09416	up	Hypodermin-B		P35588	smart00020	Tryp_SPc, Trypsin-like serine protease. Many of these are synthesised as inactive precursor zymogens that are cleaved during limited proteolysis to generate their active forms. A few, however, are active as single chain molecules, and others are inactive due to substitutions of the catalytic triad residues.
C036R159	0.000376336	-4.22854	down	-5.70368	down	1.34886	up	Ifi-6-16, Interferon-induced 6-16 family.			na
C101R084	0.000427952	-3.93849	down	-5.81893	down	1.47745	up	Ifi-6-16, Interferon-induced 6-16 family.			na
C061R081	0.00139908	-3.57966	down	-5.60997	down	1.56718	up	Ifi-6-16, Interferon-induced 6-16 family.			na
C262R088	0.00122971	-3.34925	down	-6.25441	down	1.86741	up	Ifi-6-16, Interferon-induced 6-16 family.			na
C092R056	0.000725924	1.47789	up	1.52687	up	-1.03314	down	IQ motif and SEC7 domain-containing protein 1	9922	Q6DN90	smart00222	Sec7, Sec7 domain. Domain named after the S. cerevisiae SEC7 gene product, which is required for proper protein transport through the Golgi. The domain facilitates guanine nucleotide exchange on the small GTPases, ARFs (ADP ribosylation factors).
C216R122	0.00580287	-1.3726	down	1.12207	up	-1.54015	down	LDLa, Low Density Lipoprotein Receptor Class A domain, a cysteine-rich repeat that plays a central role in mammalian cholesterol metabolism; the receptor protein binds LDL and transports it into cells by endocytosis; 7 successive cysteine-rich repeats of about 40 amino acids are present in the N-terminal of this multidomain membrane protein; other homologous domains occur in related receptors, in…
C079R052	0.00725096	-1.42867	down	-1.7571	down	1.22989	up	Legumain		Q4R4T8	pfam01650	Peptidase_C13, Peptidase C13 family. Members of this family are asparaginyl peptidases. The blood fluke parasite Schistosoma mansoni has at least five Clan CA cysteine peptidases in its digestive tract including cathepsins B (2 isoforms), C, F and L. All have been recombinantly expressed as active enzymes, albeit in various stages of activation. In addition, a Clan CD peptidase, termed asparaginy…
C032R026	0.00179164	1.67986	up	1.66529	up	1.00875	up	LisH domain-containing protein C16orf63 homolog	416598	Q5ZJ24	na
C198R159	1.40521e-05	-1.87569	down	-1.79877	down	-1.04276	down	Major vault protein		Q90405	na
C265R127	1.95922e-06	-1.724	down	-1.67035	down	-1.03212	down	Major vault protein		Q90405	na
C206R038	4.88296e-05	-1.129	down	-1.54419	down	1.36775	up	Membrane metallo-endopeptidase-like 1, soluble form	79258	Q495T6	Q495T6	pfam05649
C104R067	0.00377756	1.62529	up	1.05466	up	1.54105	up	Mucin, Mucin-like glycoprotein. This family of trypanosomal proteins resemble vertebrate mucins. The protein consists of three regions. The N and C terminii are conserved between all members of the family, whereas the central region is not well conserved and contains a large number of threonine residues which can be glycosylated. Indirect evidence suggested that these genes might encode the core …			pfam01456	Mucin, Mucin-like glycoprotein. This family of trypanosomal proteins resemble vertebrate mucins. The protein consists of three regions. The N and C terminii are conserved between all members of the family, whereas the central region is not well conserved and contains a large number of threonine residues which can be glycosylated. Indirect evidence suggested that these genes might encode the core …
C189R108	0.00103639	1.31664	up	-1.38078	down	1.81799	up	Myosin heavy chain, muscle		P05661	cd01377	MYSc_type_II, Myosin motor domain, type II myosins. Myosin II mediates cortical contraction in cell motility, and is the motor in smooth and skeletal muscle. This catalytic (head) domain has ATPase activity and belongs to the larger group of P-loop NTPases. Myosins are actin-dependent molecular motors that play important roles in muscle contraction, cell motility, and organelle transport. The hea…
C025R029	0.00328467	1.60425	up	1.11954	up	1.43295	up	Myosin heavy chain, muscle		P05661	cd01377	MYSc_type_II, Myosin motor domain, type II myosins. Myosin II mediates cortical contraction in cell motility, and is the motor in smooth and skeletal muscle. This catalytic (head) domain has ATPase activity and belongs to the larger group of P-loop NTPases. Myosins are actin-dependent molecular motors that play important roles in muscle contraction, cell motility, and organelle transport. The hea…
C090R105	0.00344299	2.53525	up	2.04993	up	1.23675	up	Myosin heavy chain, muscle		P05661	cd01377	MYSc_type_II, Myosin motor domain, type II myosins. Myosin II mediates cortical contraction in cell motility, and is the motor in smooth and skeletal muscle. This catalytic (head) domain has ATPase activity and belongs to the larger group of P-loop NTPases. Myosins are actin-dependent molecular motors that play important roles in muscle contraction, cell motility, and organelle transport. The hea…
C142R050	0.00861193	2.546	up	1.69948	up	1.4981	up	Myosin heavy chain, muscle		P05661	cd01377	MYSc_type_II, Myosin motor domain, type II myosins. Myosin II mediates cortical contraction in cell motility, and is the motor in smooth and skeletal muscle. This catalytic (head) domain has ATPase activity and belongs to the larger group of P-loop NTPases. Myosins are actin-dependent molecular motors that play important roles in muscle contraction, cell motility, and organelle transport. The hea…
C129R082	0.00674612	2.54726	up	1.56579	up	1.62682	up	Myosin heavy chain, muscle		P05661	cd01377	MYSc_type_II, Myosin motor domain, type II myosins. Myosin II mediates cortical contraction in cell motility, and is the motor in smooth and skeletal muscle. This catalytic (head) domain has ATPase activity and belongs to the larger group of P-loop NTPases. Myosins are actin-dependent molecular motors that play important roles in muscle contraction, cell motility, and organelle transport. The hea…
C233R039	0.00272434	2.58407	up	2.04762	up	1.26199	up	Myosin heavy chain, muscle		P05661	cd01377	MYSc_type_II, Myosin motor domain, type II myosins. Myosin II mediates cortical contraction in cell motility, and is the motor in smooth and skeletal muscle. This catalytic (head) domain has ATPase activity and belongs to the larger group of P-loop NTPases. Myosins are actin-dependent molecular motors that play important roles in muscle contraction, cell motility, and organelle transport. The hea…
C127R038	0.0023702	2.60558	up	1.91904	up	1.35776	up	Myosin heavy chain, muscle		P05661	cd01377	MYSc_type_II, Myosin motor domain, type II myosins. Myosin II mediates cortical contraction in cell motility, and is the motor in smooth and skeletal muscle. This catalytic (head) domain has ATPase activity and belongs to the larger group of P-loop NTPases. Myosins are actin-dependent molecular motors that play important roles in muscle contraction, cell motility, and organelle transport. The hea…
C201R075	0.00389283	2.70113	up	2.00693	up	1.3459	up	Myosin heavy chain, muscle		P05661	cd01377	MYSc_type_II, Myosin motor domain, type II myosins. Myosin II mediates cortical contraction in cell motility, and is the motor in smooth and skeletal muscle. This catalytic (head) domain has ATPase activity and belongs to the larger group of P-loop NTPases. Myosins are actin-dependent molecular motors that play important roles in muscle contraction, cell motility, and organelle transport. The hea…
C090R058	0.00503214	1.3472	up	1.51116	up	-1.12171	down	Myosin-VIIa	5569086	Q17LW0	pfam00373	FERM_M, FERM central domain. This domain is the central structural domain of the FERM domain.
C103R053	0.000519301	1.35642	up	1.5473	up	-1.14072	down	Myosin-VIIa	5569086	Q17LW0	pfam00373	FERM_M, FERM central domain. This domain is the central structural domain of the FERM domain.	Peptidase_M13_N, Peptidase family M13. M13 peptidases are well-studied proteases found in a wide range of organisms including mammals and bacteria. In mammals they participate in processes such as cardiovascular development, blood-pressure regulation, nervous control of respiration, and regulation of the function of neuropeptides in the central nervous system. In bacteria they may be used for dig…
C018R120	3.25343e-07	-1.52642	down	-1.11566	down	-1.36817	down	NAD-dependent deacetylase sirtuin-5	306840	Q68FX9	cd01412	SIRT5_Af1_CobB, SIRT5_Af1_CobB: Eukaryotic, archaeal and prokaryotic group (class3) which includes human sirtuin SIRT5, Archaeoglobus fulgidus Sir2-Af1, and E. coli CobB; and are members of the SIR2 family of proteins, silent information regulator 2 (Sir2) enzymes which catalyze NAD+-dependent protein/histone deacetylation. Sir2 proteins have been shown to regulate gene silencing, DNA repair, met…
C256R083	0.000783442	-1.56162	down	-1.90118	down	1.21744	up	Neprilysin-2	173685	O16796	pfam01431	Peptidase_M13, Peptidase family M13. Mammalian enzymes are typically type-II membrane anchored enzymes which are known, or believed to activate or inactivate oligopeptide (pro)-hormones such as opioid peptides. The family also contains a bacterial member believed to be involved with milk protein cleavage.
C133R012	0.00138151	-1.55598	down	-1.81221	down	1.16468	up	Neprilysin-2	173685	O16796	pfam01431	Peptidase_M13, Peptidase family M13. Mammalian enzymes are typically type-II membrane anchored enzymes which are known, or believed to activate or inactivate oligopeptide (pro)-hormones such as opioid peptides. The family also contains a bacterial member believed to be involved with milk protein cleavage.
C086R152	0.00223575	2.18772	up	1.38327	up	1.58156	up	Nesprin-1		Q8NF91	pfam10541	KASH, Nuclear envelope localisation domain. The KASH (for Klarsicht/ANC-1/Syne-1 homology) or KLS domain is a highly hydrophobic nuclear envelope localisation domain of approximately 60 amino acids comprising an 20-amino-acid transmembrane region and a 30-35-residue C-terminal region that lies between the inner and the outer nuclear membranes.
C182R091	0.00621108	2.25141	up	1.17726	up	1.91241	up	Nesprin-1		Q8NF91	pfam10541	KASH, Nuclear envelope localisation domain. The KASH (for Klarsicht/ANC-1/Syne-1 homology) or KLS domain is a highly hydrophobic nuclear envelope localisation domain of approximately 60 amino acids comprising an 20-amino-acid transmembrane region and a 30-35-residue C-terminal region that lies between the inner and the outer nuclear membranes.
C116R137	3.84152e-06	1.15019	up	1.51908	up	-1.32072	down	Neuroparsin-B		P10776	pfam07327	Neuroparsin, Neuroparsin. This family consists of several locust specific neuroparsin proteins. Neuroparsins are produced by the A1 type of protocerebral median neurosecretory cells of the PI-CC system and display pleiotropic activities: inhibition of the effect of juvenile hormone, stimulation of fluid reabsorption of isolated recta, induction of an increase in hemolymph lipid and trehalose leve…
C110R168	3.38447e-06	1.29649	up	1.86391	up	-1.43765	down	Neuroparsin-B		P10776	pfam07327	Neuroparsin, Neuroparsin. This family consists of several locust specific neuroparsin proteins. Neuroparsins are produced by the A1 type of protocerebral median neurosecretory cells of the PI-CC system and display pleiotropic activities: inhibition of the effect of juvenile hormone, stimulation of fluid reabsorption of isolated recta, induction of an increase in hemolymph lipid and trehalose leve…
C097R159	1.74157e-05	-2.03462	down	-2.25308	down	1.10737	up	Neutral ceramidase	43618	Q9VA70	pfam04734	Ceramidase_alk, Neutral/alkaline non-lysosomal ceramidase. This family represents a group of neutral/alkaline ceramidases found in both bacteria and eukaryotes.
C243R163	3.1968e-05	-1.65634	down	-2.11782	down	1.27861	up	Neutral ceramidase	43618	Q9VA70	pfam04734	Ceramidase_alk, Neutral/alkaline non-lysosomal ceramidase. This family represents a group of neutral/alkaline ceramidases found in both bacteria and eukaryotes.
C163R121	4.84594e-05	-1.75089	down	-2.00465	down	1.14493	up	Niemann-Pick type C2			na
C200R095	0.000154061	-1.48179	down	-1.7552	down	1.18452	up	Niemann-Pick type C2			na
C100R117	0.00192833	-2.31985	down	-2.1658	down	-1.07113	down	Ovochymase-1	341350	Q7RTY7	smart00020	Tryp_SPc, Trypsin-like serine protease. Many of these are synthesised as inactive precursor zymogens that are cleaved during limited proteolysis to generate their active forms. A few, however, are active as single chain molecules, and others are inactive due to substitutions of the catalytic triad residues.
C049R168	0.000232472	1.19387	up	-1.25651	down	1.50011	up	Ovochymase-2		Q90WD8	smart00020	Tryp_SPc, Trypsin-like serine protease. Many of these are synthesised as inactive precursor zymogens that are cleaved during limited proteolysis to generate their active forms. A few, however, are active as single chain molecules, and others are inactive due to substitutions of the catalytic triad residues.
C206R156	4.87159e-12	-10.8919	down	-6.86449	down	-1.5867	down	P-type ATPase		AAB05611.1	na
C085R071	7.92164e-13	-5.46379	down	-1.94349	down	-2.81132	down	P-type ATPase		AAB05611.1	na
C209R064	6.16429e-06	-2.01321	down	-3.83303	down	1.90394	up	Phospholipid hydroperoxide glutathione peroxidase, mitochondrial		Q32QL6	cd00340	GSH_Peroxidase, Glutathione (GSH) peroxidase family; tetrameric selenoenzymes that catalyze the reduction of a variety of hydroperoxides including lipid peroxidases, using GSH as a specific electron donor substrate. GSH peroxidase contains one selenocysteine residue per subunit, which is involved in catalysis. Different isoenzymes are known in mammals,which are involved in protection against reac…
C126R108	1.29842e-06	-1.84621	down	-3.20648	down	1.73679	up	Phospholipid hydroperoxide glutathione peroxidase, mitochondrial		Q32QL6	cd00340	GSH_Peroxidase, Glutathione (GSH) peroxidase family; tetrameric selenoenzymes that catalyze the reduction of a variety of hydroperoxides including lipid peroxidases, using GSH as a specific electron donor substrate. GSH peroxidase contains one selenocysteine residue per subunit, which is involved in catalysis. Different isoenzymes are known in mammals,which are involved in protection against reac…
C105R029	1.58345e-06	-1.75847	down	-2.69043	down	1.52999	up	Phospholipid hydroperoxide glutathione peroxidase, mitochondrial	286809	Q9N2J2	cd00340	GSH_Peroxidase, Glutathione (GSH) peroxidase family; tetrameric selenoenzymes that catalyze the reduction of a variety of hydroperoxides including lipid peroxidases, using GSH as a specific electron donor substrate. GSH peroxidase contains one selenocysteine residue per subunit, which is involved in catalysis. Different isoenzymes are known in mammals,which are involved in protection against reac…
C089R127	1.03368e-05	-1.74714	down	-3.21119	down	1.83797	up	Phospholipid hydroperoxide glutathione peroxidase, mitochondrial	286809	Q9N2J2	cd00340	GSH_Peroxidase, Glutathione (GSH) peroxidase family; tetrameric selenoenzymes that catalyze the reduction of a variety of hydroperoxides including lipid peroxidases, using GSH as a specific electron donor substrate. GSH peroxidase contains one selenocysteine residue per subunit, which is involved in catalysis. Different isoenzymes are known in mammals,which are involved in protection against reac…
C096R160	9.93182e-11	-1.45489	down	-1.66953	down	1.14753	up	PHR, PHR domain. This domain is called PHR as it was original found in the proteins PAM, highwire and RPM. This domain can be duplicated in the highwire, PFAM and PRM sequence. The C-terminal region of the protein BTBD1 includes the PHR domain and is known to interact with Topoisomerase I, an enzyme which relaxes DNA supercoils.
C264R076	8.45728e-06	-1.56176	down	-1.46176	down	-1.06841	down	PI-PLC X domain-containing protein 3	239318	Q8BLJ3	PTZ00268	PTZ00268, glycosylphosphatidylinositol-specific phospholipase C; Provisional.
C116R005	0.000958314	1.19292	up	-1.25763	down	1.50026	up	Pin2-interacting protein X1	72400	Q9CZX5	na
C158R157	0.00508934	-1.26423	down	-1.51871	down	1.20129	up	Placental protein 11	8909	P21128	pfam09412	XendoU, Endoribonuclease XendoU. This is a family of endoribonucleases involved in RNA biosynthesis which has been named XendoU in Xenopus laevis. XendoU is a U-specific metal dependent enzyme that produces products with a 2-3 cyclic phosphate termini.
C221R087	0.00242459	-1.58196	down	-1.30015	down	-1.21675	down	Polyhomeotic-like protein 1	1911	P78364	smart00454	SAM, Sterile alpha motif. Widespread domain in signalling and nuclear proteins. In EPH-related tyrosine kinases, appears to mediate cell-cell initiated signal transduction via the binding of SH2-containing proteins to a conserved tyrosine that is phosphorylated. In many cases mediates homodimerisation.
C136R143	4.31192e-05	1.56945	up	-1.08649	down	1.7052	up	PRK08198, threonine dehydratase; Provisional.			na
C171R022	0.000134201	-1.52891	down	-1.63231	down	1.06763	up	Probable cysteine proteinase At3g43960	823513	Q9LXW3	pfam00112	Peptidase_C1, Papain family cysteine protease.
C129R164	0.00256853	-1.69628	down	-1.60913	down	-1.05416	down	Protein Kr-h2	33859	Q9V447	pfam03661	UPF0121, Uncharacterised protein family (UPF0121). Uncharacterised integral membrane protein family.
C058R156	6.2562e-08	-1.3594	down	1.11379	up	-1.51409	down	Protein phosphatase 1K, mitochondrial		Q8N3J5	pfam00481	PP2C, Protein phosphatase 2C. Protein phosphatase 2C is a Mn++ or Mg++ dependent protein serine/threonine phosphatase.
C045R147	8.16164e-05	-1.83287	down	-1.83804	down	1.00282	up	Protein rolling stone	34222	O44252	na
C010R029	0.000464962	-1.73421	down	-1.7039	down	-1.01779	down	Protein rolling stone	34222	O44252	na
C243R100	0.00116871	-1.36476	down	-1.8554	down	1.3595	up	Putative serine protease K12H4.7	176136	P34528	pfam05577	Peptidase_S28, Serine carboxypeptidase S28. These serine proteases include several eukaryotic enzymes such as lysosomal Pro-X carboxypeptidase, dipeptidyl-peptidase II, and thymus-specific serine peptidase.
C036R135	0.00242636	-1.2921	down	-1.59015	down	1.23067	up	Putative serine protease K12H4.7	176136	P34528	pfam05577	Peptidase_S28, Serine carboxypeptidase S28. These serine proteases include several eukaryotic enzymes such as lysosomal Pro-X carboxypeptidase, dipeptidyl-peptidase II, and thymus-specific serine peptidase.
C104R131	0.00465053	-1.11987	down	-1.71745	down	1.53361	up	Putative serine protease K12H4.7	176136	P34528	pfam05577	Peptidase_S28, Serine carboxypeptidase S28. These serine proteases include several eukaryotic enzymes such as lysosomal Pro-X carboxypeptidase, dipeptidyl-peptidase II, and thymus-specific serine peptidase.
C169R104	6.44005e-11	-5.4004	down	-2.87208	down	-1.88031	down	Ribosomal protein P2			na
C115R122	1.27414e-11	-5.04741	down	-2.64736	down	-1.90658	down	Ribosomal protein P2			na
C210R142	1.51899e-06	-1.70722	down	-1.43607	down	-1.18881	down	Ribosome maturation protein SBDS	417477	Q5ZIY4	COG1500	COG1500, Predicted exosome subunit [Translation, ribosomal structure and biogenesis].
C107R164	0.00758844	-1.40263	down	-1.94747	down	1.38844	up	RnaseH, RNase H (RNase HI) is an endonuclease that cleaves the RNA strand of an RNA/DNA hybrid in a not sequence-specific manner. One of the important functions of RNase H is to remove Okazaki fragments during DNA replication. RNase H knockout mice lack mitochondrial DNA replication and die as embryos. The retroviral reverse transcriptase contains an RNase H domain that plays an important role in…			na
C070R031	0.000818791	-1.36072	down	-1.86539	down	1.37088	up	RnaseH, RNase H (RNase HI) is an endonuclease that cleaves the RNA strand of an RNA/DNA hybrid in a not sequence-specific manner. One of the important functions of RNase H is to remove Okazaki fragments during DNA replication. RNase H knockout mice lack mitochondrial DNA replication and die as embryos. The retroviral reverse transcriptase contains an RNase H domain that plays an important role in…			na
C165R163	0.00324663	-1.33843	down	-1.53603	down	1.14764	up	RnaseH, RNase H (RNase HI) is an endonuclease that cleaves the RNA strand of an RNA/DNA hybrid in a not sequence-specific manner. One of the important functions of RNase H is to remove Okazaki fragments during DNA replication. RNase H knockout mice lack mitochondrial DNA replication and die as embryos. The retroviral reverse transcriptase contains an RNase H domain that plays an important role in…			na
C185R006	0.000471005	-1.25375	down	-2.00343	down	1.59795	up	RnaseH, RNase H (RNase HI) is an endonuclease that cleaves the RNA strand of an RNA/DNA hybrid in a not sequence-specific manner. One of the important functions of RNase H is to remove Okazaki fragments during DNA replication. RNase H knockout mice lack mitochondrial DNA replication and die as embryos. The retroviral reverse transcriptase contains an RNase H domain that plays an important role in…			na
C032R123	0.00124716	-1.23828	down	-1.64674	down	1.32986	up	RnaseH, RNase H (RNase HI) is an endonuclease that cleaves the RNA strand of an RNA/DNA hybrid in a not sequence-specific manner. One of the important functions of RNase H is to remove Okazaki fragments during DNA replication. RNase H knockout mice lack mitochondrial DNA replication and die as embryos. The retroviral reverse transcriptase contains an RNase H domain that plays an important role in…			na
C134R005	0.0078839	-1.57809	down	-2.2674	down	1.43681	up	Sarcoglycan_1, Sarcoglycan complex subunit protein. The dystrophin glycoprotein complex (DGC) is a membrane-spanning complex that links the interior cytoskeleton to the extracellular matrix in muscle. The sarcoglycan complex is a subcomplex within the DGC and is composed of several muscle-specific, transmembrane proteins (alpha-, beta-, gamma-, delta- and zeta-sarcoglycan). The sarcoglycans are a…			na
C036R107	0.000332638	-1.18439	down	-1.87158	down	1.5802	up	Sequestosome-1	100172461	Q5RBA5	cd02340	ZZ_NBR1_like, Zinc finger, ZZ type. Zinc finger present in Drosophila ref(2)P, NBR1, Human sequestosome 1 and related proteins. The ZZ motif coordinates two zinc ions and most likely participates in ligand binding or molecular scaffolding. Drosophila ref(2)P appears to control the multiplication of sigma rhabdovirus. NBR1 (Next to BRCA1 gene 1 protein) interacts with fasciculation and elongation …
C033R023	0.000244369	-1.13662	down	-1.74957	down	1.53927	up	Sequestosome-1	100172461	Q5RBA5	cd02340	ZZ_NBR1_like, Zinc finger, ZZ type. Zinc finger present in Drosophila ref(2)P, NBR1, Human sequestosome 1 and related proteins. The ZZ motif coordinates two zinc ions and most likely participates in ligand binding or molecular scaffolding. Drosophila ref(2)P appears to control the multiplication of sigma rhabdovirus. NBR1 (Next to BRCA1 gene 1 protein) interacts with fasciculation and elongation …
C250R055	0.00135859	1.78635	up	1.19579	up	1.49386	up	Serine proteinase stubble catalytic chain	41958	Q05319	smart00020	Tryp_SPc, Trypsin-like serine protease. Many of these are synthesised as inactive precursor zymogens that are cleaved during limited proteolysis to generate their active forms. A few, however, are active as single chain molecules, and others are inactive due to substitutions of the catalytic triad residues.
C128R036	0.00173762	1.38333	up	-1.26568	down	1.75084	up	Sodium-dependent phosphate transport protein 2B	10568	O95436	TIGR01013	2a58
C019R109	0.00399909	1.4004	up	-1.1198	down	1.56816	up	Sodium-dependent phosphate transport protein 2B	10568	O95436	TIGR01013	2a58
C110R135	0.00160372	-1.47214	down	-1.95871	down	1.33052	up	Solute carrier family 15 member 1		Q9JIP7	TIGR00926	2A1704
C247R131	0.000376052	1.1364	up	1.5729	up	-1.38411	down	Steroid receptor seven-up, isoforms B/C	41491	P16375	cd06948	NR_LBD_COUP-TF, Ligand binding domain of chicken ovalbumin upstream promoter transcription factors, a member of the nuclear receptor family. The ligand binding domain of chicken ovalbumin upstream promoter transcription factors (COUP-TFs): COUP-TFs are orphan members of the steroid/thyroid hormone receptor superfamily. They are expressed in many tissues and are involved in the regulation of sever…
C036R003	0.00624975	1.53178	up	1.7819	up	-1.16328	down	SWI/SNF-related matrix-associated actin-dependent regulator of chromatin subfamily E member 1	6605	Q969G3	cd01390	HMGB-UBF_HMG-box, HMGB-UBF_HMG-box, class II and III members of the HMG-box superfamily of DNA-binding proteins. These proteins bind the minor groove of DNA in a non-sequence specific fashion and contain two or more tandem HMG boxes. Class II members include non-histone chromosomal proteins, HMG1 and HMG2, which bind to bent or distorted DNA such as four-way DNA junctions, synthetic DNA cruciform…
C054R007	7.6116e-12	-1.51893	down	-1.02821	down	-1.47726	down	T-complex protein 11-like protein 1	55346	Q9NUJ3	pfam05794	Tcp11, T-complex protein 11. This family consists of several eukaryotic T-complex protein 11 (Tcp11) related sequences. Tcp11 is only expressed in fertile adult mammalian testes and is thought to be important in sperm function and fertility. The family also contains the yeast Sok1 protein which is known to suppress cyclic AMP-dependent protein kinase mutants.
C168R143	1.80725e-14	-1.5021	down	-1.0708	down	-1.40278	down	T-complex protein 11-like protein 1	55346	Q9NUJ3	pfam05794	Tcp11, T-complex protein 11. This family consists of several eukaryotic T-complex protein 11 (Tcp11) related sequences. Tcp11 is only expressed in fertile adult mammalian testes and is thought to be important in sperm function and fertility. The family also contains the yeast Sok1 protein which is known to suppress cyclic AMP-dependent protein kinase mutants.
C232R146	0.000831647	-1.53301	down	-1.47233	down	-1.04121	down	Tetraspannin, Tetraspanin family.			na
C111R114	0.00128007	-1.53047	down	-1.54719	down	1.01093	up	Tetraspannin, Tetraspanin family.			na
C024R074	3.50019e-06	1.05017	up	-1.48125	down	1.55557	up	Transforming growth factor-beta-induced protein ig-h3	21810	P82198	pfam02469	Fasciclin, Fasciclin domain. This extracellular domain is found repeated four times in grasshopper fasciclin I as well as in proteins from mammals, sea urchins, plants, yeast and bacteria.
C044R042	6.5863e-06	1.18348	up	-1.43196	down	1.69469	up	Transforming growth factor-beta-induced protein ig-h3	21810	P82198	pfam02469	Fasciclin, Fasciclin domain. This extracellular domain is found repeated four times in grasshopper fasciclin I as well as in proteins from mammals, sea urchins, plants, yeast and bacteria.
C264R089	0.00855861	1.71804	up	1.71671	up	1.00077	up	Transmembrane protein nessy	40093	Q9VVX5	pfam03062	MBOAT, MBOAT family. The MBOAT (membrane bound O-acyl transferase) family of membrane proteins contains a variety of acyltransferase enzymes. A conserved histidine has been suggested to be the active site residue.
C064R143	0.00334498	1.86089	up	2.14756	up	-1.15405	down	Transmembrane protein nessy	40093	Q9VVX5	pfam03062	MBOAT, MBOAT family. The MBOAT (membrane bound O-acyl transferase) family of membrane proteins contains a variety of acyltransferase enzymes. A conserved histidine has been suggested to be the active site residue.
C018R041	0.00543482	1.96231	up	2.54527	up	-1.29708	down	Transmembrane protein nessy	40093	Q9VVX5	pfam03062	MBOAT, MBOAT family. The MBOAT (membrane bound O-acyl transferase) family of membrane proteins contains a variety of acyltransferase enzymes. A conserved histidine has been suggested to be the active site residue.
C199R124	0.00587519	-2.6288	down	-3.13245	down	1.19159	up	Transmembrane serine protease 8	30943	Q9QYZ9	smart00020	Tryp_SPc, Trypsin-like serine protease. Many of these are synthesised as inactive precursor zymogens that are cleaved during limited proteolysis to generate their active forms. A few, however, are active as single chain molecules, and others are inactive due to substitutions of the catalytic triad residues.
C061R075	0.00993914	1.75587	up	1.45287	up	1.20855	up	Tropomyosin alpha-1 chain	100037999	P42639	pfam00261	Tropomyosin, Tropomyosin.
C072R103	0.00827906	-1.55872	down	-3.07014	down	1.96965	up	Troponin C, isoform 1		P21797	PTZ00184	PTZ00184, calmodulin; Provisional.
C212R160	2.6264e-05	-1.31894	down	-1.72647	down	1.30898	up	Trypsin epsilon	49080	P35005	smart00020	Tryp_SPc, Trypsin-like serine protease. Many of these are synthesised as inactive precursor zymogens that are cleaved during limited proteolysis to generate their active forms. A few, however, are active as single chain molecules, and others are inactive due to substitutions of the catalytic triad residues.
C219R119	0.00833463	-2.11732	down	-2.55438	down	1.20642	up	Trypsin-1		P00765	smart00020	Tryp_SPc, Trypsin-like serine protease. Many of these are synthesised as inactive precursor zymogens that are cleaved during limited proteolysis to generate their active forms. A few, however, are active as single chain molecules, and others are inactive due to substitutions of the catalytic triad residues.
C064R094	0.00196153	-1.96133	down	-2.31463	down	1.18013	up	Trypsin-1		P00765	smart00020	Tryp_SPc, Trypsin-like serine protease. Many of these are synthesised as inactive precursor zymogens that are cleaved during limited proteolysis to generate their active forms. A few, however, are active as single chain molecules, and others are inactive due to substitutions of the catalytic triad residues.
C149R081	0.0036542	-1.96109	down	-1.99459	down	1.01708	up	Trypsin-1		P00765	smart00020	Tryp_SPc, Trypsin-like serine protease. Many of these are synthesised as inactive precursor zymogens that are cleaved during limited proteolysis to generate their active forms. A few, however, are active as single chain molecules, and others are inactive due to substitutions of the catalytic triad residues.
C035R118	0.000807407	-1.95856	down	-2.1916	down	1.11899	up	Trypsin-1		P00765	smart00020	Tryp_SPc, Trypsin-like serine protease. Many of these are synthesised as inactive precursor zymogens that are cleaved during limited proteolysis to generate their active forms. A few, however, are active as single chain molecules, and others are inactive due to substitutions of the catalytic triad residues.
C180R118	1.83323e-06	-1.54136	down	-1.87923	down	1.2192	up	Trypsin-1		P00765	smart00020	Tryp_SPc, Trypsin-like serine protease. Many of these are synthesised as inactive precursor zymogens that are cleaved during limited proteolysis to generate their active forms. A few, however, are active as single chain molecules, and others are inactive due to substitutions of the catalytic triad residues.
C264R056	0.000488473	-1.52476	down	-1.88899	down	1.23888	up	Trypsin-1		P00765	smart00020	Tryp_SPc, Trypsin-like serine protease. Many of these are synthesised as inactive precursor zymogens that are cleaved during limited proteolysis to generate their active forms. A few, however, are active as single chain molecules, and others are inactive due to substitutions of the catalytic triad residues.
C012R041	0.000136847	-1.42119	down	-1.79503	down	1.26305	up	Trypsin-1		P00765	smart00020	Tryp_SPc, Trypsin-like serine protease. Many of these are synthesised as inactive precursor zymogens that are cleaved during limited proteolysis to generate their active forms. A few, however, are active as single chain molecules, and others are inactive due to substitutions of the catalytic triad residues.
C202R075	0.000214822	-1.31568	down	-1.59284	down	1.21066	up	Trypsin-1		P00765	smart00020	Tryp_SPc, Trypsin-like serine protease. Many of these are synthesised as inactive precursor zymogens that are cleaved during limited proteolysis to generate their active forms. A few, however, are active as single chain molecules, and others are inactive due to substitutions of the catalytic triad residues.
C172R033	0.000538728	-1.30253	down	-1.6285	down	1.25026	up	Trypsin-1		P00765	smart00020	Tryp_SPc, Trypsin-like serine protease. Many of these are synthesised as inactive precursor zymogens that are cleaved during limited proteolysis to generate their active forms. A few, however, are active as single chain molecules, and others are inactive due to substitutions of the catalytic triad residues.
C015R068	0.00171652	-1.21119	down	-1.87766	down	1.55025	up	Trypsin-1		P00765	smart00020	Tryp_SPc, Trypsin-like serine protease. Many of these are synthesised as inactive precursor zymogens that are cleaved during limited proteolysis to generate their active forms. A few, however, are active as single chain molecules, and others are inactive due to substitutions of the catalytic triad residues.
C039R132	0.00304792	-1.17736	down	-1.60782	down	1.36561	up	Trypsin-1		P00765	smart00020	Tryp_SPc, Trypsin-like serine protease. Many of these are synthesised as inactive precursor zymogens that are cleaved during limited proteolysis to generate their active forms. A few, however, are active as single chain molecules, and others are inactive due to substitutions of the catalytic triad residues.
C152R115	0.00259036	-1.15846	down	-1.59864	down	1.37998	up	Trypsin-1		P00765	smart00020	Tryp_SPc, Trypsin-like serine protease. Many of these are synthesised as inactive precursor zymogens that are cleaved during limited proteolysis to generate their active forms. A few, however, are active as single chain molecules, and others are inactive due to substitutions of the catalytic triad residues.
C073R133	0.0021147	-1.11508	down	-1.81271	down	1.62563	up	Trypsin-1		P00765	smart00020	Tryp_SPc, Trypsin-like serine protease. Many of these are synthesised as inactive precursor zymogens that are cleaved during limited proteolysis to generate their active forms. A few, however, are active as single chain molecules, and others are inactive due to substitutions of the catalytic triad residues.
C096R167	0.00341867	-1.08767	down	-1.6945	down	1.55792	up	Trypsin-1		P00765	smart00020	Tryp_SPc, Trypsin-like serine protease. Many of these are synthesised as inactive precursor zymogens that are cleaved during limited proteolysis to generate their active forms. A few, however, are active as single chain molecules, and others are inactive due to substitutions of the catalytic triad residues.
C131R027	0.00108952	-1.226	down	-1.71307	down	1.39728	up	Uncharacterized protein sll1483	951981	P74615	pfam02469	Fasciclin, Fasciclin domain. This extracellular domain is found repeated four times in grasshopper fasciclin I as well as in proteins from mammals, sea urchins, plants, yeast and bacteria.
C072R070	0.000275424	-1.14379	down	-1.68678	down	1.47473	up	Uncharacterized protein sll1483	951981	P74615	pfam02469	Fasciclin, Fasciclin domain. This extracellular domain is found repeated four times in grasshopper fasciclin I as well as in proteins from mammals, sea urchins, plants, yeast and bacteria.
C012R144	0.000972236	-1.07207	down	-1.57352	down	1.46774	up	Uncharacterized protein sll1483	951981	P74615	pfam02469	Fasciclin, Fasciclin domain. This extracellular domain is found repeated four times in grasshopper fasciclin I as well as in proteins from mammals, sea urchins, plants, yeast and bacteria.
C193R082	0.000216523	1.16912	up	-1.47224	down	1.72123	up	Uncharacterized protein sll1483	951981	P74615	pfam02469	Fasciclin, Fasciclin domain. This extracellular domain is found repeated four times in grasshopper fasciclin I as well as in proteins from mammals, sea urchins, plants, yeast and bacteria.
C207R118	0.000321306	1.3701	up	-1.20617	down	1.65257	up	Uncharacterized protein sll1735	954055	P73392	pfam02469	Fasciclin, Fasciclin domain. This extracellular domain is found repeated four times in grasshopper fasciclin I as well as in proteins from mammals, sea urchins, plants, yeast and bacteria.
C197R086	0.000788361	1.46807	up	-1.30474	down	1.91546	up	Uncharacterized protein sll1735	954055	P73392	pfam02469	Fasciclin, Fasciclin domain. This extracellular domain is found repeated four times in grasshopper fasciclin I as well as in proteins from mammals, sea urchins, plants, yeast and bacteria.
C239R144	0.0060116	-5.30047	down	-1.12528	down	-4.71035	down	UNKNOWN
C024R123	0.000925042	-5.28789	down	-6.69587	down	1.26626	up	UNKNOWN
C210R149	0.000378946	-4.55914	down	-5.39181	down	1.18264	up	UNKNOWN
C258R039	0.00958618	-4.48864	down	-1.2661	down	-3.54526	down	UNKNOWN
C206R139	2.58026e-06	-3.738	down	-4.78126	down	1.2791	up	UNKNOWN
C134R112	1.52475e-05	-3.5776	down	-4.18281	down	1.16917	up	UNKNOWN
C188R009	0.000155188	-3.13699	down	-3.47295	down	1.10709	up	UNKNOWN
C225R028	2.64904e-05	-3.12683	down	-3.232	down	1.03363	up	UNKNOWN
C109R100	8.76709e-06	-2.98292	down	-3.68224	down	1.23444	up	UNKNOWN
C213R066	4.74696e-06	-2.80791	down	-1.41463	down	-1.98491	down	UNKNOWN
C184R079	0.00348722	-2.63492	down	-2.1569	down	-1.22162	down	UNKNOWN
C118R118	0.0066259	-2.43485	down	-1.68379	down	-1.44605	down	UNKNOWN
C021R030	2.33418e-05	-2.41901	down	-1.80591	down	-1.33949	down	UNKNOWN
C202R007	0.000140572	-2.22508	down	-1.72993	down	-1.28622	down	UNKNOWN
C203R109	0.00580015	-2.2156	down	-2.48007	down	1.11937	up	UNKNOWN
C034R110	0.0069031	-2.18113	down	-1.70189	down	-1.28159	down	UNKNOWN
C069R016	6.17097e-05	-2.142	down	-2.0498	down	-1.04498	down	UNKNOWN
C137R167	2.25621e-09	-2.12344	down	-1.37422	down	-1.5452	down	UNKNOWN
C205R074	0.00266812	-2.09315	down	-1.87161	down	-1.11836	down	UNKNOWN
C164R107	0.000221628	-2.07873	down	-1.79435	down	-1.15848	down	UNKNOWN
C095R153	0.000754635	-2.07294	down	-2.1366	down	1.03071	up	UNKNOWN
C002R149	2.29674e-09	-2.04605	down	-1.30433	down	-1.56866	down	UNKNOWN
C265R068	0.00301199	-2.03797	down	-1.99217	down	-1.02299	down	UNKNOWN
C078R110	3.00106e-05	-2.0259	down	-2.20168	down	1.08676	up	UNKNOWN
C214R120	1.5711e-05	-2.02019	down	-1.42589	down	-1.4168	down	UNKNOWN
C244R143	1.2574e-09	-2.01721	down	-1.46647	down	-1.37555	down	UNKNOWN
C232R009	0.00721061	-2.00909	down	-2.06354	down	1.0271	up	UNKNOWN
C140R083	0.00141873	-2.00883	down	-2.67686	down	1.33255	up	UNKNOWN
C154R081	0.00108443	-1.95913	down	-1.42868	down	-1.37129	down	UNKNOWN
C179R011	0.00129362	-1.93159	down	-1.02606	down	-1.88253	down	UNKNOWN
C094R099	1.04735e-05	-1.90863	down	-1.94944	down	1.02138	up	UNKNOWN
C093R114	0.000400361	-1.90794	down	-1.50182	down	-1.27042	down	UNKNOWN
C209R154	0.000597823	-1.90706	down	-2.4063	down	1.26179	up	UNKNOWN
C186R159	0.000276586	-1.90173	down	-1.40781	down	-1.35084	down	UNKNOWN
C175R145	0.000435694	-1.84743	down	-2.06119	down	1.11571	up	UNKNOWN
C105R111	1.66634e-07	-1.82361	down	-1.77372	down	-1.02813	down	UNKNOWN
C140R075	0.000306202	-1.81345	down	-1.18275	down	-1.53325	down	UNKNOWN
C022R131	1.10631e-10	-1.80126	down	-1.23424	down	-1.45941	down	UNKNOWN
C124R065	0.00101705	-1.79969	down	-2.21021	down	1.22811	up	UNKNOWN
C067R032	8.82292e-06	-1.78825	down	-2.76596	down	1.54674	up	UNKNOWN
C089R074	0.00478548	-1.77535	down	-1.45119	down	-1.22338	down	UNKNOWN
C248R032	0.00191549	-1.77389	down	-2.50009	down	1.40939	up	UNKNOWN
C154R101	4.66381e-10	-1.77126	down	-1.31323	down	-1.34878	down	UNKNOWN
C127R144	0.000239401	-1.75748	down	-2.08794	down	1.18803	up	UNKNOWN
C152R055	0.000616913	-1.74951	down	-1.15353	down	-1.51666	down	UNKNOWN
C235R117	0.00155206	-1.73631	down	-1.6646	down	-1.04308	down	UNKNOWN
C184R147	0.000704143	-1.72132	down	-2.12526	down	1.23467	up	UNKNOWN
C257R150	0.0037166	-1.72064	down	-1.45648	down	-1.18137	down	UNKNOWN
C140R153	0.000979832	-1.72043	down	-1.93296	down	1.12353	up	UNKNOWN
C051R160	4.60183e-07	-1.71861	down	-1.71415	down	-1.0026	down	UNKNOWN
C264R068	1.62501e-05	-1.7088	down	-2.83253	down	1.65762	up	UNKNOWN
C084R119	0.00685603	-1.70772	down	-1.8009	down	1.05456	up	UNKNOWN
C031R084	0.00543439	-1.70274	down	-2.6436	down	1.55256	up	UNKNOWN
C120R080	0.00200297	-1.69737	down	-1.23637	down	-1.37287	down	UNKNOWN
C188R128	0.000532503	-1.69518	down	-1.84386	down	1.08771	up	UNKNOWN
C052R167	4.47148e-06	-1.68153	down	-1.69192	down	1.00618	up	UNKNOWN
C265R062	0.00304258	-1.6753	down	-1.77356	down	1.05865	up	UNKNOWN
C035R078	0.000265056	-1.66488	down	-1.66212	down	-1.00166	down	UNKNOWN
C048R037	1.03373e-05	-1.66171	down	-1.76645	down	1.06303	up	UNKNOWN
C135R156	0.000388095	-1.65599	down	1.31035	up	-2.16993	down	UNKNOWN
C209R041	3.36801e-06	-1.65419	down	-1.27797	down	-1.29439	down	UNKNOWN
C110R017	7.36228e-05	-1.648	down	-1.0235	down	-1.61015	down	UNKNOWN
C180R143	0.000670457	-1.64175	down	-1.66754	down	1.01571	up	UNKNOWN
C224R108	0.00389957	-1.63424	down	-1.21932	down	-1.34029	down	UNKNOWN
C041R040	4.76658e-06	-1.63369	down	-1.66293	down	1.0179	up	UNKNOWN
C189R096	2.79974e-11	-1.63314	down	-1.48492	down	-1.09982	down	UNKNOWN
C008R053	5.42926e-05	-1.60075	down	-1.79314	down	1.12019	up	UNKNOWN
C078R134	3.55186e-05	-1.59981	down	-1.50684	down	-1.0617	down	UNKNOWN
C148R021	0.00138958	-1.59322	down	-1.72727	down	1.08414	up	UNKNOWN
C215R028	0.00779961	-1.58895	down	-1.37446	down	-1.15605	down	UNKNOWN
C036R050	3.90844e-06	-1.58694	down	-1.5635	down	-1.01499	down	UNKNOWN
C056R119	0.00126976	-1.58619	down	-1.59136	down	1.00326	up	UNKNOWN
C168R103	5.94937e-08	-1.5772	down	-1.28157	down	-1.23068	down	UNKNOWN
C058R066	0.00718074	-1.57597	down	-1.92737	down	1.22297	up	UNKNOWN
C147R045	1.64291e-05	-1.56477	down	-1.82016	down	1.16322	up	UNKNOWN
C001R136	0.000169511	-1.55968	down	-1.62753	down	1.0435	up	UNKNOWN
C077R050	1.09403e-05	-1.55811	down	-1.81583	down	1.1654	up	UNKNOWN
C224R033	5.54683e-06	-1.55436	down	-1.62744	down	1.04701	up	UNKNOWN
C148R010	8.25304e-05	-1.54612	down	-1.99318	down	1.28914	up	UNKNOWN
C150R092	2.86656e-06	-1.54445	down	-1.58727	down	1.02773	up	UNKNOWN
C110R098	0.00432338	-1.53808	down	-1.56437	down	1.01709	up	UNKNOWN
C037R138	0.00153445	-1.53698	down	-2.00189	down	1.30248	up	UNKNOWN
C085R030	0.000360401	-1.53479	down	-1.94614	down	1.26802	up	UNKNOWN
C226R111	0.000328748	-1.53342	down	-1.64087	down	1.07007	up	UNKNOWN
C005R152	0.00154699	-1.53291	down	1.14981	up	-1.76256	down	UNKNOWN
C065R085	3.08528e-06	-1.53172	down	-1.59791	down	1.04321	up	UNKNOWN
C175R158	5.90405e-08	-1.53131	down	-1.78518	down	1.16579	up	UNKNOWN
C015R125	0.00218335	-1.52315	down	-1.30097	down	-1.17079	down	UNKNOWN
C158R161	0.000205216	-1.52166	down	-1.10538	down	-1.37659	down	UNKNOWN
C098R152	0.000478224	-1.50618	down	-1.39466	down	-1.07996	down	UNKNOWN
C190R161	2.97161e-05	-1.50564	down	-1.17005	down	-1.28681	down	UNKNOWN
C064R014	0.00468622	-1.48735	down	-1.81839	down	1.22257	up	UNKNOWN
C162R125	1.2593e-08	-1.47864	down	1.25383	up	-1.85395	down	UNKNOWN
C117R039	0.00595178	-1.47578	down	-1.65764	down	1.12323	up	UNKNOWN
C097R136	9.3391e-08	-1.46037	down	-1.71674	down	1.17555	up	UNKNOWN
C084R113	0.00525875	-1.44354	down	-1.55151	down	1.07479	up	UNKNOWN
C093R082	0.00236718	-1.43634	down	-1.78339	down	1.24162	up	UNKNOWN
C185R116	0.000303798	-1.42926	down	1.4093	up	-2.01426	down	UNKNOWN
C128R114	0.00122224	-1.42816	down	-1.52729	down	1.06941	up	UNKNOWN
C032R089	0.000282748	-1.42451	down	-1.52538	down	1.07081	up	UNKNOWN
C144R152	0.000880591	-1.41296	down	1.35458	up	-1.91396	down	UNKNOWN
C110R035	0.00596235	-1.40728	down	-1.50695	down	1.07083	up	UNKNOWN
C188R054	0.00114555	-1.40436	down	1.08594	up	-1.52504	down	UNKNOWN
C169R119	4.63461e-05	-1.40168	down	-2.65051	down	1.89095	up	UNKNOWN
C047R072	0.002323	-1.39836	down	-1.69224	down	1.21016	up	UNKNOWN
C243R102	3.14914e-08	-1.39749	down	1.08807	up	-1.52056	down	UNKNOWN
C035R147	2.65856e-06	-1.39097	down	-1.80823	down	1.29997	up	UNKNOWN
C111R091	0.00335792	-1.37286	down	-1.54973	down	1.12883	up	UNKNOWN
C108R094	0.000886162	-1.37059	down	-1.51929	down	1.10849	up	UNKNOWN
C175R150	0.00620124	-1.36884	down	-2.01392	down	1.47126	up	UNKNOWN
C174R136	0.000225153	-1.3579	down	-1.58052	down	1.16395	up	UNKNOWN
C107R117	1.37781e-11	-1.33154	down	-1.54523	down	1.16049	up	UNKNOWN
C143R064	0.00460224	-1.30787	down	-2.08101	down	1.59115	up	UNKNOWN
C266R133	7.26731e-05	-1.3033	down	-2.52842	down	1.94001	up	UNKNOWN
C055R008	0.00704835	-1.30222	down	1.28733	up	-1.67639	down	UNKNOWN
C182R074	0.00913458	-1.29454	down	1.24773	up	-1.61524	down	UNKNOWN
C094R054	0.00335425	-1.28437	down	-1.51139	down	1.17675	up	UNKNOWN
C165R024	1.37516e-08	-1.27864	down	1.40394	up	-1.79514	down	UNKNOWN
C222R121	0.000941973	-1.25081	down	1.27789	up	-1.5984	down	UNKNOWN
C202R136	0.00167419	-1.24043	down	-1.5194	down	1.22489	up	UNKNOWN
C085R044	0.00362545	-1.2286	down	-1.5261	down	1.24215	up	UNKNOWN
C108R100	0.00958859	-1.20652	down	-1.65596	down	1.37251	up	UNKNOWN
C249R069	0.0036646	-1.20471	down	-1.9808	down	1.64421	up	UNKNOWN
C192R164	0.000954236	-1.20017	down	-1.81908	down	1.51568	up	UNKNOWN
C148R024	0.000222733	-1.16583	down	1.32051	up	-1.53949	down	UNKNOWN
C126R163	3.48119e-05	-1.15624	down	-1.68943	down	1.46114	up	UNKNOWN
C075R010	0.000330484	-1.13416	down	-1.64813	down	1.45317	up	UNKNOWN
C126R105	5.75077e-05	-1.11706	down	-1.54614	down	1.38411	up	UNKNOWN
C191R106	0.00132851	-1.11602	down	-1.61794	down	1.44974	up	UNKNOWN
C155R033	7.65853e-05	-1.10099	down	-1.54106	down	1.39971	up	UNKNOWN
C177R161	0.000299184	-1.09991	down	-1.63339	down	1.48503	up	UNKNOWN
C154R004	0.00022807	-1.08217	down	-1.6657	down	1.53923	up	UNKNOWN
C142R141	0.000846333	-1.07933	down	-1.57083	down	1.45537	up	UNKNOWN
C185R147	0.00104162	-1.06205	down	-3.31065	down	3.11723	up	UNKNOWN
C139R001	0.0010993	-1.05118	down	-2.78353	down	2.648	up	UNKNOWN
C262R081	0.00144021	-1.03314	down	1.48753	up	-1.53683	down	UNKNOWN
C100R123	0.000141611	-1.02315	down	-1.50973	down	1.47557	up	UNKNOWN
C180R076	5.88277e-05	-1.01907	down	-1.53121	down	1.50255	up	UNKNOWN
C203R106	0.00129816	1.02663	up	-3.44042	down	3.53205	up	UNKNOWN
C163R117	0.000323475	1.05196	up	-1.42958	down	1.50386	up	UNKNOWN
C161R026	0.00147243	1.06378	up	1.56095	up	-1.46736	down	UNKNOWN
C082R138	0.00911116	1.06557	up	-1.47869	down	1.57564	up	UNKNOWN
C055R040	1.75258e-05	1.0787	up	-1.40807	down	1.51888	up	UNKNOWN
C183R058	0.00742255	1.08408	up	-1.54549	down	1.67544	up	UNKNOWN
C157R052	0.00221501	1.10671	up	-1.59044	down	1.76016	up	UNKNOWN
C264R139	0.000616373	1.10987	up	-3.0097	down	3.34039	up	UNKNOWN
C165R096	3.36396e-07	1.14248	up	-1.44448	down	1.65029	up	UNKNOWN
C027R021	1.61225e-05	1.15126	up	-1.39919	down	1.61083	up	UNKNOWN
C033R018	7.35379e-05	1.17009	up	-1.33466	down	1.56167	up	UNKNOWN
C145R129	4.14384e-06	1.19688	up	-1.30549	down	1.56252	up	UNKNOWN
C214R061	0.00520284	1.2035	up	-3.84307	down	4.62512	up	UNKNOWN
C023R083	1.76821e-06	1.21228	up	-1.37075	down	1.66173	up	UNKNOWN
C173R082	0.00198227	1.2351	up	-1.24165	down	1.53357	up	UNKNOWN
C032R116	3.68909e-06	1.32068	up	-1.32467	down	1.74946	up	UNKNOWN
C150R024	0.00114329	1.35585	up	-1.14868	down	1.55744	up	UNKNOWN
C077R104	1.00969e-06	1.38194	up	1.82243	up	-1.31874	down	UNKNOWN
C198R017	0.00135126	1.38341	up	-1.09104	down	1.50936	up	UNKNOWN
C001R076	0.00148971	1.39101	up	1.76052	up	-1.26564	down	UNKNOWN
C030R047	0.00326849	1.39387	up	-1.0765	down	1.50049	up	UNKNOWN
C213R134	0.000942431	1.41203	up	-1.06717	down	1.50687	up	UNKNOWN
C243R062	0.000669996	1.4358	up	-1.09905	down	1.57802	up	UNKNOWN
C121R070	0.000832568	1.44164	up	-1.16687	down	1.6822	up	UNKNOWN
C175R164	0.00532905	1.44943	up	-1.12427	down	1.62956	up	UNKNOWN
C127R017	0.00247928	1.45502	up	-1.13075	down	1.64526	up	UNKNOWN
C075R030	0.000465437	1.46699	up	1.58671	up	-1.08161	down	UNKNOWN
C254R165	0.00739536	1.47558	up	-1.05198	down	1.55229	up	UNKNOWN
C082R083	0.00521223	1.49807	up	-1.02373	down	1.53362	up	UNKNOWN
C121R129	0.00141158	1.50619	up	-1.28092	down	1.92932	up	UNKNOWN
C143R032	0.000856132	1.51729	up	-1.00034	down	1.51781	up	UNKNOWN
C196R071	7.84438e-05	1.52281	up	1.38854	up	1.0967	up	UNKNOWN
C004R119	0.00859832	1.52552	up	1.06704	up	1.42968	up	UNKNOWN
C231R146	0.000419321	1.52706	up	-1.04033	down	1.58865	up	UNKNOWN
C033R051	0.00201169	1.52977	up	1.36501	up	1.1207	up	UNKNOWN
C057R081	0.00176348	1.53215	up	1.02326	up	1.49732	up	UNKNOWN
C121R018	0.00206364	1.57974	up	-1.01688	down	1.6064	up	UNKNOWN
C175R046	0.000389244	1.59758	up	-1.01188	down	1.61656	up	UNKNOWN
C157R003	8.21813e-06	1.60775	up	1.06382	up	1.5113	up	UNKNOWN
C069R007	0.000685803	1.61252	up	-1.17815	down	1.89978	up	UNKNOWN
C026R127	0.00460431	1.67394	up	1.1793	up	1.41943	up	UNKNOWN
C126R158	0.00258187	1.67603	up	-1.06736	down	1.78893	up	UNKNOWN
C159R095	0.00579092	1.68614	up	2.05106	up	-1.21642	down	UNKNOWN
C055R011	0.00479816	1.80897	up	1.52808	up	1.18382	up	UNKNOWN
C145R115	0.00914715	1.91859	up	1.41166	up	1.3591	up	UNKNOWN
C010R077	0.00438846	1.95398	up	1.03904	up	1.88057	up	UNKNOWN
C194R161	1.67462e-07	1.9654	up	4.36386	up	-2.22034	down	UNKNOWN
C048R089	0.00321706	2.13387	up	1.04699	up	2.03811	up	UNKNOWN
C201R165	0.00890573	2.2782	up	2.39807	up	-1.05261	down	UNKNOWN
C244R122	0.00885788	2.27832	up	1.12281	up	2.02912	up	UNKNOWN
C075R043	0.0057226	2.4526	up	1.43247	up	1.71215	up	UNKNOWN
C012R054	0.00925019	2.46116	up	1.85147	up	1.3293	up	UNKNOWN
C078R098	0.00890286	2.48156	up	-1.18429	down	2.9389	up	UNKNOWN
C227R038	0.00031526	1.23696	up	-1.75372	down	2.16929	up	VWD, von Willebrand factor (vWF) type D domain. Von Willebrand factor contains several type D domains: D1 and D2 are present within the N-terminal propeptide whereas the remaining D domains are required for multimerisation.			smart00216	VWD, von Willebrand factor (vWF) type D domain. Von Willebrand factor contains several type D domains: D1 and D2 are present within the N-terminal propeptide whereas the remaining D domains are required for multimerisation.
C202R132	0.00786619	-1.2994	down	1.26077	up	-1.63825	down	Xanthine oxidase	396025	P47990	TIGR02969	mam_aldehyde_ox, Members of this family are mammalian aldehyde oxidase (EC 1.2.3.1) isozymes, closely related to xanthine dehydrogenase/oxidase.
C017R059	0.00351276	2.263	up	2.03478	up	1.11216	up	YP160		Q05808	pfam01347	Vitellogenin_N, Lipoprotein amino terminal region. This family contains regions from: Vitellogenin, Microsomal triglyceride transfer protein and apolipoprotein B-100. These proteins are all involved in lipid transport. This family contains the LV1n chain from lipovitellin, that contains two structural domains.
C147R169	0.00617267	-1.86792	down	-2.12607	down	1.1382	up	Zinc carboxypeptidase A 1	4817137	Q29NC4	cd03860	M14_CP_A-B_like, The Peptidase M14 Carboxypeptidase (CP) A/B subfamily is one of two main M14 CP subfamilies defined by sequence and structural homology, the other being the N/E subfamily. CPs hydrolyze single, C-terminal amino acids from polypeptide chains. They have a recognition site for the free C-terminal carboxyl group, which is a key determinant of specificity. Enzymes belonging to the A/B…
C171R148	0.00852894	-1.80304	down	-2.07847	down	1.15276	up	Zinc carboxypeptidase A 1	4817137	Q29NC4	cd03860	M14_CP_A-B_like, The Peptidase M14 Carboxypeptidase (CP) A/B subfamily is one of two main M14 CP subfamilies defined by sequence and structural homology, the other being the N/E subfamily. CPs hydrolyze single, C-terminal amino acids from polypeptide chains. They have a recognition site for the free C-terminal carboxyl group, which is a key determinant of specificity. Enzymes belonging to the A/B…
C241R141	0.000290104	1.06605	up	1.58648	up	-1.48818	down	Zinc finger protein 16		A1YG88	COG5048	COG5048, FOG: Zn-finger [General function prediction only].
C071R016	0.00101952	1.05785	up	1.50273	up	-1.42055	down	Zinc finger protein rotund	40879	Q9VI93	na
C137R061	0.00742137	1.7307	up	1.0076	up	1.71764	up	Zinc metalloproteinase nas-7	182368	P55113	cd04280	ZnMc_astacin_like, Zinc-dependent metalloprotease, astacin_like subfamily or peptidase family M12A, a group of zinc-dependent proteolytic enzymes with a HExxH zinc-binding site/active site. Members of this family may have an amino terminal propeptide, which is cleaved to yield the active protease domain, which is consequently always found at the N-terminus in multi-domain architectures. This fami…
C188R108	1.95885e-05	-1.64932	down	-1.77306	down	1.07502	up				cd00204	ANK, ankyrin repeats; ankyrin repeats mediate protein-protein interactions in very diverse families of proteins. The number of ANK repeats in a protein can range from 2 to over 20 (ankyrins, for example). ANK repeats may occur in combinations with other types of domains. The structural repeat unit contains two antiparallel helices and a beta-hairpin, repeats are stacked in a superhelical arrangem…
C187R137	0.000331125	-1.23994	down	-1.61481	down	1.30233	up				cd00204	ANK, ankyrin repeats; ankyrin repeats mediate protein-protein interactions in very diverse families of proteins. The number of ANK repeats in a protein can range from 2 to over 20 (ankyrins, for example). ANK repeats may occur in combinations with other types of domains. The structural repeat unit contains two antiparallel helices and a beta-hairpin, repeats are stacked in a superhelical arrangem…
C126R014	0.0014873	-1.20669	down	-1.67687	down	1.38964	up				cd00204	ANK, ankyrin repeats; ankyrin repeats mediate protein-protein interactions in very diverse families of proteins. The number of ANK repeats in a protein can range from 2 to over 20 (ankyrins, for example). ANK repeats may occur in combinations with other types of domains. The structural repeat unit contains two antiparallel helices and a beta-hairpin, repeats are stacked in a superhelical arrangem…
C054R136	0.000322423	-2.01302	down	-1.54099	down	-1.30632	down				cd00340	GSH_Peroxidase, Glutathione (GSH) peroxidase family; tetrameric selenoenzymes that catalyze the reduction of a variety of hydroperoxides including lipid peroxidases, using GSH as a specific electron donor substrate. GSH peroxidase contains one selenocysteine residue per subunit, which is involved in catalysis. Different isoenzymes are known in mammals,which are involved in protection against reac…
C114R026	0.00703753	-1.69404	down	-1.28301	down	-1.32036	down				cd00340	GSH_Peroxidase, Glutathione (GSH) peroxidase family; tetrameric selenoenzymes that catalyze the reduction of a variety of hydroperoxides including lipid peroxidases, using GSH as a specific electron donor substrate. GSH peroxidase contains one selenocysteine residue per subunit, which is involved in catalysis. Different isoenzymes are known in mammals,which are involved in protection against reac…
C167R062	0.00198016	-2.03532	down	-2.39018	down	1.17435	up				COG3188	FimD, P pilus assembly protein, porin PapC [Cell motility and secretion / Intracellular trafficking and secretion].
C225R063	0.00308866	-1.91279	down	-2.29988	down	1.20237	up				COG3188	FimD, P pilus assembly protein, porin PapC [Cell motility and secretion / Intracellular trafficking and secretion].
C020R055	0.000182594	-1.90825	down	-1.82402	down	-1.04618	down				pfam05109	Herpes_BLLF1, Herpes virus major outer envelope glycoprotein (BLLF1). This family consists of the BLLF1 viral late glycoprotein, also termed gp350/220. It is the most abundantly expressed glycoprotein in the viral envelope of the Herpesviruses and is the major antigen responsible for stimulating the production of neutralising antibodies in vivo.
C080R160	0.000391265	-1.62939	down	-1.63705	down	1.0047	up				pfam05109	Herpes_BLLF1, Herpes virus major outer envelope glycoprotein (BLLF1). This family consists of the BLLF1 viral late glycoprotein, also termed gp350/220. It is the most abundantly expressed glycoprotein in the viral envelope of the Herpesviruses and is the major antigen responsible for stimulating the production of neutralising antibodies in vivo.
C125R065	0.00617045	1.60328	up	1.23672	up	1.2964	up				pfam05792	Candida_ALS, Candida agglutinin-like protein (ALS). This family consists of several agglutinin-like proteins from different Candida species. ALS genes of Candida albicans encode a family of cell-surface glycoproteins with a three-domain structure. Each Als protein has a relatively conserved N-terminal domain, a central domain consisting of a tandemly repeated motif, and a serine-threonine-rich C-…
C223R006	0.00516688	1.60386	up	1.24943	up	1.28367	up				pfam05792	Candida_ALS, Candida agglutinin-like protein (ALS). This family consists of several agglutinin-like proteins from different Candida species. ALS genes of Candida albicans encode a family of cell-surface glycoproteins with a three-domain structure. Each Als protein has a relatively conserved N-terminal domain, a central domain consisting of a tandemly repeated motif, and a serine-threonine-rich C-…
C068R115	0.00739445	2.39304	up	2.12716	up	1.125	up				smart00554	FAS1, Four repeated domains in the Fasciclin I family of proteins, present in many other contexts.

## Sheet: Host comparison_48h
		COHO 48 v ATL 48		SOX 48 v ATL 48		COHO 48 v SOX 48
Spot ID	p-value	Fold change([Coho-48h] vs [Atl-48h])	Regulation([Coho-48h] vs [Atl-48h])	Fold change([Sox-48h] vs [Atl-48h])	Regulation([Sox-48h] vs [Atl-48h])	Fold change([Coho-48h] vs [Sox-48h])	Regulation([Coho-48h] vs [Sox-48h])	Description	GeneID	SwissProt Accession	CDD	Description
C130R044	1.27476e-05	1.23626	up	1.50828	up	-1.22004	down	[Pyruvate dehydrogenase [lipoamide]] kinase, mitochondrial OS=Drosophila melanogaster GN=Pdk PE=2 SV=2
C107R059	0.000145182	-1.83758	down	-1.85243	down	1.00808	up	Absent in melanoma 1 protein OS=Homo sapiens GN=AIM1 PE=1 SV=3
C236R018	7.92652e-05	-2.05744	down	-2.24625	down	1.09177	up	Absent in melanoma 1 protein OS=Homo sapiens GN=AIM1 PE=1 SV=3
C175R153	0.00012174	-2.36482	down	-2.46277	down	1.04142	up	Beta-crystallin A1 OS=Mus musculus GN=Cryba1 PE=2 SV=2
C102R119	5.42868e-05	-2.47297	down	-3.02989	down	1.2252	up	Beta-crystallin A1 OS=Mus musculus GN=Cryba1 PE=2 SV=2
C191R061	1.30346e-05	-2.46407	down	-2.53596	down	1.02918	up	Endoglycoceramidase OS=Cyanea nozakii PE=1 SV=1
C093R072	0.000137999	-2.60259	down	-2.63378	down	1.01198	up	Endoglycoceramidase OS=Cyanea nozakii PE=1 SV=1
C190R044	0.00966509	1.12709	up	1.59781	up	-1.41765	down	Folliculin-interacting protein 1 OS=Gallus gallus GN=FNIP1 PE=3 SV=1
C171R048	0.00122569	-1.46414	down	-1.84872	down	1.26267	up	Gamma-crystallin A OS=Mus musculus GN=Cryga PE=2 SV=2
C019R100	0.0022908	-1.0574	down	-1.50953	down	1.42759	up	Gamma-crystallin M1-2 OS=Lithobates catesbeiana PE=2 SV=1
C201R161	0.00266489	-1.30798	down	-2.42608	down	1.85483	up	Gamma-crystallin M1-2 OS=Lithobates catesbeiana PE=2 SV=1
C224R023	0.00026008	-1.73824	down	-1.91161	down	1.09974	up	Gamma-crystallin-1 OS=Xenopus laevis GN=cryg1 PE=3 SV=1
C103R001	0.00036047	-1.74786	down	-1.90202	down	1.0882	up	Gamma-crystallin-1 OS=Xenopus laevis GN=cryg1 PE=3 SV=1
C255R160	1.24587e-07	-1.11374	down	-1.58056	down	1.41915	up	Influenza virus NS1A-binding protein homolog B OS=Danio rerio GN=ivns1abpb PE=2 SV=1
C175R050	4.03646e-05	-1.40537	down	-1.51821	down	1.0803	up	Kelch domain-containing protein 8B OS=Rattus norvegicus GN=Klhdc8b PE=2 SV=1
C064R010	0.000728022	-1.45834	down	-1.6527	down	1.13328	up	Kelch domain-containing protein 8B OS=Rattus norvegicus GN=Klhdc8b PE=2 SV=1
C029R063	2.5451e-09	1.29754	up	1.7195	up	-1.3252	down	Mitochondrial carnitine/acylcarnitine carrier protein CACL OS=Homo sapiens GN=SLC25A29 PE=2 SV=2
C103R079	0.000346707	1.08907	up	1.5219	up	-1.39744	down	Mpv17-like protein 2 OS=Danio rerio GN=mpv17l2 PE=2 SV=1
C122R133	0.00213054	1.74285	up	1.88357	up	-1.08074	down	Pregnancy zone protein OS=Homo sapiens GN=PZP PE=1 SV=4
C002R062	0.000405121	1.70002	up	1.92403	up	-1.13177	down	Pregnancy zone protein OS=Homo sapiens GN=PZP PE=1 SV=4
C069R019	0.00816924	-1.64335	down	-1.62374	down	-1.01207	down	Pro-resilin OS=Drosophila melanogaster GN=resilin PE=1 SV=1
C028R080	0.000296203	1.993	up	1.86901	up	1.06634	up	rRNA/tRNA 2'-O-methyltransferase fibrillarin-like protein 1 OS=Mus musculus GN=Fbll1 PE=2 SV=1
C126R134	0.00568392	1.28643	up	1.54551	up	-1.2014	down	Uncharacterized protein R08D7.4 OS=Caenorhabditis elegans GN=R08D7.4 PE=2 SV=3
C092R157	0.00186565	1.25612	up	1.52048	up	-1.21046	down	Venom protein 302 OS=Lychas mucronatus PE=2 SV=1
C062R122	2.81471e-08	1.0918	up	-1.45063	down	1.58379	up	2-amino-3-carboxymuconate-6-semialdehyde decarboxylase	171385	Q8R5M5	pfam04909	Amidohydro_2, Amidohydrolase. These proteins are amidohydrolases that are related to pfam01979.
C111R055	2.48299e-10	-5.75251	down	-3.57103	down	-1.61088	down	60S ribosomal protein L7	420182	Q5ZJ56	TIGR01310	L7, Members of this family average ~ 250 residues in length, somewhat longer than the archaeal L30P/L7E homolog (~ 155 residues) and much longer than the related bacterial/organellar form (~ 60 residues).
C073R098	1.45265e-05	-1.38668	down	-2.097	down	1.51225	up	7-dehydrocholesterol reductase	841465	Q9LDU6	pfam01222	ERG4_ERG24, Ergosterol biosynthesis ERG4/ERG24 family.
C117R031	8.80412e-05	-1.57721	down	-2.3129	down	1.46645	up	7-dehydrocholesterol reductase	841465	Q9LDU6	pfam01222	ERG4_ERG24, Ergosterol biosynthesis ERG4/ERG24 family.
C109R058	1.60043e-05	-1.62516	down	-2.33343	down	1.43582	up	7-dehydrocholesterol reductase	841465	Q9LDU6	pfam01222	ERG4_ERG24, Ergosterol biosynthesis ERG4/ERG24 family.
C198R069	7.12891e-05	-1.22701	down	1.51326	up	-1.85678	down	82 kDa matrix metalloproteinase-9	4318	P14780	pfam01456	Mucin, Mucin-like glycoprotein. This family of trypanosomal proteins resemble vertebrate mucins. The protein consists of three regions. The N and C terminii are conserved between all members of the family, whereas the central region is not well conserved and contains a large number of threonine residues which can be glycosylated. Indirect evidence suggested that these genes might encode the core …
C172R137	4.3833e-05	-1.28491	down	1.44295	up	-1.85405	down	82 kDa matrix metalloproteinase-9	4318	P14780	pfam01456	Mucin, Mucin-like glycoprotein. This family of trypanosomal proteins resemble vertebrate mucins. The protein consists of three regions. The N and C terminii are conserved between all members of the family, whereas the central region is not well conserved and contains a large number of threonine residues which can be glycosylated. Indirect evidence suggested that these genes might encode the core …
C149R080	0.00171895	-2.27832	down	-1.85988	down	-1.22498	down	Acidic mammalian chitinase	282645	Q95M17	cd02872	GH18_chitolectin_chitotriosidase, This conserved domain family includes a large number of catalytically inactive chitinase-like lectins (chitolectins) including YKL-39, YKL-40 (HCGP39), YM1, oviductin, and AMCase (acidic mammalian chitinase), as well as catalytically active chitotriosidases. The conserved domain is an eight-stranded alpha/beta barrel fold belonging to the family 18 glycosyl hydro…
C068R042	0.00475179	-2.31958	down	-2.06794	down	-1.12169	down	Acidic mammalian chitinase	282645	Q95M17	cd02872	GH18_chitolectin_chitotriosidase, This conserved domain family includes a large number of catalytically inactive chitinase-like lectins (chitolectins) including YKL-39, YKL-40 (HCGP39), YM1, oviductin, and AMCase (acidic mammalian chitinase), as well as catalytically active chitotriosidases. The conserved domain is an eight-stranded alpha/beta barrel fold belonging to the family 18 glycosyl hydro…
C159R089	0.00249138	-1.61659	down	-1.22488	down	-1.3198	down	Adenylate kinase isoenzyme 1	11636	Q9R0Y5	TIGR01360	aden_kin_iso1, Members of this family are adenylate kinase, EC 2.7.4.3. This clade is found only in eukaryotes and includes human adenylate kinase isozyme 1 (myokinase). Within the adenylate kinase superfamily, this set appears specifically closely related to a subfamily of eukaryotic UMP-CMP kinases (TIGR01359), rather than to the large clade of bacterial, archaeal, and eukaryotic adenylate kina…
C158R151	0.000101774	-2.12519	down	-2.35218	down	1.10681	up	Advillin		O88398	smart00262	GEL, Gelsolin homology domain. Gelsolin/severin/villin homology domain. Calcium-binding and actin-binding. Both intra- and extracellular domains.
C059R026	0.00185008	-2.17889	down	-2.39391	down	1.09868	up	Advillin		O88398	smart00262	GEL, Gelsolin homology domain. Gelsolin/severin/villin homology domain. Calcium-binding and actin-binding. Both intra- and extracellular domains.
C094R059	0.00329764	-2.50592	down	-2.46269	down	-1.01756	down	Alkaline phosphatase, placental-like	251	P10696	smart00098	alkPPc, Alkaline phosphatase homologues.
C199R079	6.10522e-07	-2.13645	down	-2.16645	down	1.01404	up	Anionic trypsin-1	24691	P00762	smart00020	Tryp_SPc, Trypsin-like serine protease. Many of these are synthesised as inactive precursor zymogens that are cleaved during limited proteolysis to generate their active forms. A few, however, are active as single chain molecules, and others are inactive due to substitutions of the catalytic triad residues.
C036R034	2.05537e-06	-2.19736	down	-2.19403	down	-1.00152	down	Anionic trypsin-1	24691	P00762	smart00020	Tryp_SPc, Trypsin-like serine protease. Many of these are synthesised as inactive precursor zymogens that are cleaved during limited proteolysis to generate their active forms. A few, however, are active as single chain molecules, and others are inactive due to substitutions of the catalytic triad residues.
C005R080	4.21675e-05	-1.44109	down	-1.51813	down	1.05346	up	Anionic trypsin-2	25052	P00763	smart00020	Tryp_SPc, Trypsin-like serine protease. Many of these are synthesised as inactive precursor zymogens that are cleaved during limited proteolysis to generate their active forms. A few, however, are active as single chain molecules, and others are inactive due to substitutions of the catalytic triad residues.
C168R106	4.89155e-06	-1.7381	down	-1.85255	down	1.06585	up	Anionic trypsin-2	25052	P00763	smart00020	Tryp_SPc, Trypsin-like serine protease. Many of these are synthesised as inactive precursor zymogens that are cleaved during limited proteolysis to generate their active forms. A few, however, are active as single chain molecules, and others are inactive due to substitutions of the catalytic triad residues.
C061R119	0.00127607	-1.21151	down	-1.65912	down	1.36946	up	ANK, ankyrin repeats; ankyrin repeats mediate protein-protein interactions in very diverse families of proteins. The number of ANK repeats in a protein can range from 2 to over 20 (ankyrins, for example). ANK repeats may occur in combinations with other types of domains. The structural repeat unit contains two antiparallel helices and a beta-hairpin, repeats are stacked in a superhelical arrangem…
C102R046	7.01243e-05	-2.0881	down	-1.84778	down	-1.13006	down	Aspartic proteinase oryzasin-1	4339639	Q42456	cd05471	pepsin_like, Pepsin-like aspartic proteases, bilobal enzymes that cleave bonds in peptides at acidic pH. Pepsin-like aspartic proteases are found in mammals, plants, fungi and bacteria. These well known and extensively characterized enzymes include pepsins, chymosin, renin, cathepsins, and fungal aspartic proteases. Several have long been known to be medically (renin, cathepsin D and E, pepsin) o…
C125R061	0.000162156	1.67718	up	2.21447	up	-1.32035	down	Atrophin-1			pfam03154	Atrophin-1, Atrophin-1 family. Atrophin-1 is the protein product of the dentatorubral-pallidoluysian atrophy (DRPLA) gene. DRPLA OMIM:125370 is a progressive neurodegenerative disorder. It is caused by the expansion of a CAG repeat in the DRPLA gene on chromosome 12p. This results in an extended polyglutamine region in atrophin-1, that is thought to confer toxicity to the protein, possibly throug…
C019R112	0.000301948	1.37927	up	1.73912	up	-1.2609	down	Bone morphogenetic protein 2-B	397873	P30884	smart00204	TGFB, Transforming growth factor-beta (TGF-beta) family. Family members are active as disulphide-linked homo- or heterodimers. TGFB is a multifunctional peptide that controls proliferation, differentiation, and other functions in many cell types.
C009R142	0.000129116	1.48569	up	1.8823	up	-1.26695	down	CAAX prenyl protease 2	44002	Q9U1H8	pfam02517	Abi, CAAX amino terminal protease family. Members of this family are probably proteases (after a prenyl group is attached to the Cys residue in the C-terminal CAAX motif of a protein, the AAX tripeptide is removed by one of the CAAX prenyl proteases). The family contains the CAAX prenyl protease. The proteins contain a highly conserved Glu-Glu motif at the amino end of the alignment. The alignmen…
C020R062	0.000725671	-1.53521	down	-1.44652	down	-1.06131	down	Carboxypeptidase B		P04069	cd03860	M14_CP_A-B_like, The Peptidase M14 Carboxypeptidase (CP) A/B subfamily is one of two main M14 CP subfamilies defined by sequence and structural homology, the other being the N/E subfamily. CPs hydrolyze single, C-terminal amino acids from polypeptide chains. They have a recognition site for the free C-terminal carboxyl group, which is a key determinant of specificity. Enzymes belonging to the A/B…
C258R114	0.000114352	-1.72211	down	-1.46526	down	-1.17529	down	Carboxypeptidase B		P04069	cd03860	M14_CP_A-B_like, The Peptidase M14 Carboxypeptidase (CP) A/B subfamily is one of two main M14 CP subfamilies defined by sequence and structural homology, the other being the N/E subfamily. CPs hydrolyze single, C-terminal amino acids from polypeptide chains. They have a recognition site for the free C-terminal carboxyl group, which is a key determinant of specificity. Enzymes belonging to the A/B…
C026R161	0.000251114	-1.77374	down	-1.85133	down	1.04374	up	Carboxypeptidase B		P04069	cd03860	M14_CP_A-B_like, The Peptidase M14 Carboxypeptidase (CP) A/B subfamily is one of two main M14 CP subfamilies defined by sequence and structural homology, the other being the N/E subfamily. CPs hydrolyze single, C-terminal amino acids from polypeptide chains. They have a recognition site for the free C-terminal carboxyl group, which is a key determinant of specificity. Enzymes belonging to the A/B…
C088R011	0.000517085	-2.02051	down	-1.87094	down	-1.07994	down	Carboxypeptidase B		P04069	cd03860	M14_CP_A-B_like, The Peptidase M14 Carboxypeptidase (CP) A/B subfamily is one of two main M14 CP subfamilies defined by sequence and structural homology, the other being the N/E subfamily. CPs hydrolyze single, C-terminal amino acids from polypeptide chains. They have a recognition site for the free C-terminal carboxyl group, which is a key determinant of specificity. Enzymes belonging to the A/B…
C142R074	0.000221532	-2.65072	down	-2.68248	down	1.01198	up	Carboxypeptidase B		P04069	cd03860	M14_CP_A-B_like, The Peptidase M14 Carboxypeptidase (CP) A/B subfamily is one of two main M14 CP subfamilies defined by sequence and structural homology, the other being the N/E subfamily. CPs hydrolyze single, C-terminal amino acids from polypeptide chains. They have a recognition site for the free C-terminal carboxyl group, which is a key determinant of specificity. Enzymes belonging to the A/B…
C184R041	0.00156804	-3.00965	down	-3.02177	down	1.00403	up	Carboxypeptidase B		P04069	cd03860	M14_CP_A-B_like, The Peptidase M14 Carboxypeptidase (CP) A/B subfamily is one of two main M14 CP subfamilies defined by sequence and structural homology, the other being the N/E subfamily. CPs hydrolyze single, C-terminal amino acids from polypeptide chains. They have a recognition site for the free C-terminal carboxyl group, which is a key determinant of specificity. Enzymes belonging to the A/B…
C132R006	0.000979016	1.33717	up	1.57617	up	-1.17874	down	Carboxypeptidase M	70574	Q80V42	cd03858	M14_CP_N-E_like, Carboxypeptidase (CP) N/E-like subfamily of the M14 family of metallocarboxypeptidases (MCPs). The M14 family are zinc-binding CPs which hydrolyze single, C-terminal amino acids from polypeptide chains, and have a recognition site for the free C-terminal carboxyl group, which is a key determinant of specificity. The N/E subfamily includes eight members, of which five (CPN, CPE, C…
C074R022	6.47503e-05	1.28498	up	1.54816	up	-1.20481	down	Carboxypeptidase M	70574	Q80V42	cd03858	M14_CP_N-E_like, Carboxypeptidase (CP) N/E-like subfamily of the M14 family of metallocarboxypeptidases (MCPs). The M14 family are zinc-binding CPs which hydrolyze single, C-terminal amino acids from polypeptide chains, and have a recognition site for the free C-terminal carboxyl group, which is a key determinant of specificity. The N/E subfamily includes eight members, of which five (CPN, CPE, C…
C083R071	0.00150994	-3.42536	down	-4.12887	down	1.20538	up	Cathepsin L	29175	O35186	pfam00112	Peptidase_C1, Papain family cysteine protease.
C099R025	0.000678612	-3.48558	down	-4.68228	down	1.34333	up	Cathepsin L	29175	O35186	pfam00112	Peptidase_C1, Papain family cysteine protease.
C193R010	5.7235e-11	1.22465	up	1.50732	up	-1.23082	down	CDGSH iron sulfur domain-containing protein 2 homolog	43459	Q9VAM6	pfam10660	MitoNEET_N, Iron-containing outer mitochondrial membrane protein N-terminus. MitoNEET_N is the N-terminal region of the MitoNEET and Miner-type proteins that carry a zf-CDGSH, pfam09360, redox-active 2Fe-2S cluster. The whole protein regulates oxidative capacity. The domain is an anchor sequence that tethers the protein to the outer membrane.
C200R045	0.00302262	-1.59322	down	-1.47745	down	-1.07836	down	Chitooligosaccharidolytic beta-N-acetylglucosaminidase	693032	P49010	cd06562	GH20_HexA_HexB-like, Beta-N-acetylhexosaminidases catalyze the removal of beta-1,4-linked N-acetyl-D-hexosamine residues from the non-reducing ends of N-acetyl-beta-D-hexosaminides including N-acetylglucosides and N-acetylgalactosides. The hexA and hexB genes encode the alpha- and beta-subunits of the two major beta-N-acetylhexosaminidase isoenzymes, N-acetyl-beta-D-hexosaminidase A (HexA) and be…
C097R145	0.000744893	-1.60116	down	-1.45909	down	-1.09737	down	Chitooligosaccharidolytic beta-N-acetylglucosaminidase	693032	P49010	cd06562	GH20_HexA_HexB-like, Beta-N-acetylhexosaminidases catalyze the removal of beta-1,4-linked N-acetyl-D-hexosamine residues from the non-reducing ends of N-acetyl-beta-D-hexosaminides including N-acetylglucosides and N-acetylgalactosides. The hexA and hexB genes encode the alpha- and beta-subunits of the two major beta-N-acetylhexosaminidase isoenzymes, N-acetyl-beta-D-hexosaminidase A (HexA) and be…
C083R161	0.00585763	-1.26961	down	-1.51166	down	1.19065	up	Chloride intracellular channel exc-4	173314	Q8WQA4	cd03198	GST_C_CLIC, GST_C family, Chloride Intracellular Channel (CLIC) subfamily; composed of CLIC1-5, p64, parchorin, and similar proteins. They are auto-inserting, self-assembling intracellular anion channels involved in a wide variety of functions including regulated secretion, cell division, and apoptosis. They can exist in both water-soluble and membrane-bound states and are found in various vesicl…
C240R150	0.00259617	-1.45179	down	-1.56922	down	1.08089	up	Chloride intracellular channel exc-4	173314	Q8WQA4	cd03198	GST_C_CLIC, GST_C family, Chloride Intracellular Channel (CLIC) subfamily; composed of CLIC1-5, p64, parchorin, and similar proteins. They are auto-inserting, self-assembling intracellular anion channels involved in a wide variety of functions including regulated secretion, cell division, and apoptosis. They can exist in both water-soluble and membrane-bound states and are found in various vesicl…
C248R059	6.36282e-06	-2.5955	down	-3.17309	down	1.22254	up	choline kinase-like protein
C087R114	0.00209325	-1.6023	down	-1.27848	down	-1.25329	down	ChtBD2, Chitin-binding domain type 2.			smart00494	ChtBD2, Chitin-binding domain type 2.
C118R037	4.17954e-05	-1.8628	down	-1.47803	down	-1.26033	down	Chymotrypsin A chain C		P00766	smart00020	Tryp_SPc, Trypsin-like serine protease. Many of these are synthesised as inactive precursor zymogens that are cleaved during limited proteolysis to generate their active forms. A few, however, are active as single chain molecules, and others are inactive due to substitutions of the catalytic triad residues.
C253R126	2.16134e-05	-1.88625	down	-1.35609	down	-1.39095	down	Chymotrypsin A chain C		P00766	smart00020	Tryp_SPc, Trypsin-like serine protease. Many of these are synthesised as inactive precursor zymogens that are cleaved during limited proteolysis to generate their active forms. A few, however, are active as single chain molecules, and others are inactive due to substitutions of the catalytic triad residues.
C213R156	1.30841e-05	-1.41606	down	-1.56635	down	1.10614	up	Chymotrypsin BI		Q00871	smart00020	Tryp_SPc, Trypsin-like serine protease. Many of these are synthesised as inactive precursor zymogens that are cleaved during limited proteolysis to generate their active forms. A few, however, are active as single chain molecules, and others are inactive due to substitutions of the catalytic triad residues.
C213R138	3.08112e-05	-1.66868	down	-1.78637	down	1.07053	up	Chymotrypsin BI		Q00871	smart00020	Tryp_SPc, Trypsin-like serine protease. Many of these are synthesised as inactive precursor zymogens that are cleaved during limited proteolysis to generate their active forms. A few, however, are active as single chain molecules, and others are inactive due to substitutions of the catalytic triad residues.
C019R031	0.000222468	-1.82377	down	-1.35023	down	-1.35072	down	Coagulation factor IX		P16291	smart00020	Tryp_SPc, Trypsin-like serine protease. Many of these are synthesised as inactive precursor zymogens that are cleaved during limited proteolysis to generate their active forms. A few, however, are active as single chain molecules, and others are inactive due to substitutions of the catalytic triad residues.
C146R077	0.00133991	-1.94646	down	-2.03405	down	1.045	up	Coagulation factor IX		P16291	smart00020	Tryp_SPc, Trypsin-like serine protease. Many of these are synthesised as inactive precursor zymogens that are cleaved during limited proteolysis to generate their active forms. A few, however, are active as single chain molecules, and others are inactive due to substitutions of the catalytic triad residues.
C225R143	0.00660192	1.58456	up	1.31592	up	1.20415	up	Coagulation factor XIIa light chain		Q04962	smart00020	Tryp_SPc, Trypsin-like serine protease. Many of these are synthesised as inactive precursor zymogens that are cleaved during limited proteolysis to generate their active forms. A few, however, are active as single chain molecules, and others are inactive due to substitutions of the catalytic triad residues.
C216R037	0.000138182	-1.15829	down	-1.8156	down	1.56748	up	Collagen alpha-1(IV) chain	176314	P17139	pfam01391	Collagen, Collagen triple helix repeat (20 copies). Members of this family belong to the collagen superfamily. Collagens are generally extracellular structural proteins involved in formation of connective tissue structure. The alignment contains 20 copies of the G-X-Y repeat that forms a triple helix. The first position of the repeat is glycine, the second and third positions can be any residue b…
C090R109	0.00233518	-1.28421	down	-1.56675	down	1.22001	up	Collagen alpha-2(IV) chain	181708	P17140	pfam01391	Collagen, Collagen triple helix repeat (20 copies). Members of this family belong to the collagen superfamily. Collagens are generally extracellular structural proteins involved in formation of connective tissue structure. The alignment contains 20 copies of the G-X-Y repeat that forms a triple helix. The first position of the repeat is glycine, the second and third positions can be any residue b…
C261R088	0.000689923	-1.32206	down	-1.6455	down	1.24465	up	Collagen alpha-2(IV) chain	181708	P17140	pfam01391	Collagen, Collagen triple helix repeat (20 copies). Members of this family belong to the collagen superfamily. Collagens are generally extracellular structural proteins involved in formation of connective tissue structure. The alignment contains 20 copies of the G-X-Y repeat that forms a triple helix. The first position of the repeat is glycine, the second and third positions can be any residue b…
C218R127	0.000245255	-1.72625	down	-2.07565	down	1.20241	up	Collagenase		P08897	smart00020	Tryp_SPc, Trypsin-like serine protease. Many of these are synthesised as inactive precursor zymogens that are cleaved during limited proteolysis to generate their active forms. A few, however, are active as single chain molecules, and others are inactive due to substitutions of the catalytic triad residues.
C093R121	0.000937996	-2.01648	down	-2.17635	down	1.07928	up	Collagenase		P08897	smart00020	Tryp_SPc, Trypsin-like serine protease. Many of these are synthesised as inactive precursor zymogens that are cleaved during limited proteolysis to generate their active forms. A few, however, are active as single chain molecules, and others are inactive due to substitutions of the catalytic triad residues.
C014R074	0.00495998	1.58228	up	1.96922	up	-1.24454	down	Cystathionine beta-synthase		Q58H57	cd01561	CBS_like, CBS_like: This subgroup includes Cystathionine beta-synthase (CBS) and Cysteine synthase. CBS is a unique heme-containing enzyme that catalyzes a pyridoxal 5-phosphate (PLP)-dependent condensation of serine and homocysteine to give cystathionine. Deficiency of CBS leads to homocystinuria, an inherited disease of sulfur metabolism characterized by increased levels of the toxic metabolite…
C127R055	0.00015898	1.45624	up	1.6459	up	-1.13024	down	Cystathionine beta-synthase		Q58H57	cd01561	CBS_like, CBS_like: This subgroup includes Cystathionine beta-synthase (CBS) and Cysteine synthase. CBS is a unique heme-containing enzyme that catalyzes a pyridoxal 5-phosphate (PLP)-dependent condensation of serine and homocysteine to give cystathionine. Deficiency of CBS leads to homocystinuria, an inherited disease of sulfur metabolism characterized by increased levels of the toxic metabolite…
C224R169	0.00189795	1.38089	up	1.64726	up	-1.1929	down	Cystathionine beta-synthase		Q58H57	cd01561	CBS_like, CBS_like: This subgroup includes Cystathionine beta-synthase (CBS) and Cysteine synthase. CBS is a unique heme-containing enzyme that catalyzes a pyridoxal 5-phosphate (PLP)-dependent condensation of serine and homocysteine to give cystathionine. Deficiency of CBS leads to homocystinuria, an inherited disease of sulfur metabolism characterized by increased levels of the toxic metabolite…
C085R082	6.60015e-14	-19.785	down	-41.7591	down	2.11064	up	Cytochrome b	808306	Q35925	MTH00131	CYTB, cytochrome b; Provisional.
C063R079	3.12778e-12	-32.3189	down	-37.7055	down	1.16667	up	Cytochrome b	808306	Q35925	MTH00131	CYTB, cytochrome b; Provisional.
C106R049	4.95682e-16	-4.09487	down	-1.7717	down	-2.31126	down	Cytochrome c oxidase subunit 2	808315	Q37677	MTH00129	COX2, cytochrome c oxidase subunit II; Provisional.
C026R056	4.48004e-16	-8.43679	down	-1.43929	down	-5.86179	down	Cytochrome c oxidase subunit 2	808315	Q37677	MTH00129	COX2, cytochrome c oxidase subunit II; Provisional.
C083R118	1.48507e-10	-6.68486	down	-24.0816	down	3.60241	up	Cytochrome c oxidase subunit 3	808307	Q36860	MTH00130	COX3, cytochrome c oxidase subunit III; Provisional.
C156R097	2.2195e-13	-7.31384	down	-33.2351	down	4.54414	up	Cytochrome c oxidase subunit 3	808307	Q36860	MTH00130	COX3, cytochrome c oxidase subunit III; Provisional.
C172R018	0.000487998	-1.65301	down	-2.07685	down	1.2564	up	Cytochrome P450 2J2	1573	P51589	pfam00067	p450, Cytochrome P450. Cytochrome P450s are haem-thiolate proteins involved in the oxidative degradation of various compounds. They are particularly well known for their role in the degradation of environmental toxins and mutagens. They can be divided into 4 classes, according to the method by which electrons from NAD(P)H are delivered to the catalytic site. Sequence conservation is relatively lo…
C126R125	0.000394155	-1.87129	down	-2.30577	down	1.23218	up	Cytochrome P450 2J2	1573	P51589	pfam00067	p450, Cytochrome P450. Cytochrome P450s are haem-thiolate proteins involved in the oxidative degradation of various compounds. They are particularly well known for their role in the degradation of environmental toxins and mutagens. They can be divided into 4 classes, according to the method by which electrons from NAD(P)H are delivered to the catalytic site. Sequence conservation is relatively lo…
C008R076	8.04242e-05	-1.59724	down	-1.662	down	1.04055	up	Cytochrome P450 2L1		Q27712	pfam00067	p450, Cytochrome P450. Cytochrome P450s are haem-thiolate proteins involved in the oxidative degradation of various compounds. They are particularly well known for their role in the degradation of environmental toxins and mutagens. They can be divided into 4 classes, according to the method by which electrons from NAD(P)H are delivered to the catalytic site. Sequence conservation is relatively lo…
C115R101	2.03985e-05	-1.65975	down	-1.4928	down	-1.11184	down	Cytochrome P450 2L1		Q27712	pfam00067	p450, Cytochrome P450. Cytochrome P450s are haem-thiolate proteins involved in the oxidative degradation of various compounds. They are particularly well known for their role in the degradation of environmental toxins and mutagens. They can be divided into 4 classes, according to the method by which electrons from NAD(P)H are delivered to the catalytic site. Sequence conservation is relatively lo…
C153R150	0.000156418	-1.56601	down	-1.59345	down	1.01752	up	Cytosolic non-specific dipeptidase	66054	Q9D1A2	COG0624	ArgE, Acetylornithine deacetylase/Succinyl-diaminopimelate desuccinylase and related deacylases [Amino acid transport and metabolism].
C145R086	0.000620857	-1.73961	down	-1.65877	down	-1.04874	down	Cytosolic non-specific dipeptidase	66054	Q9D1A2	COG0624	ArgE, Acetylornithine deacetylase/Succinyl-diaminopimelate desuccinylase and related deacylases [Amino acid transport and metabolism].
C203R136	0.00714479	1.0028	up	-1.53524	down	1.53954	up	D-arabinose 1-dehydrogenase	855057	Q04212	cd06660	Aldo_ket_red, Aldo-keto reductases (AKRs) are a superfamily of soluble NAD(P)(H) oxidoreductases whose chief purpose is to reduce aldehydes and ketones to primary and secondary alcohols. AKRs are present in all phyla and are of importance to both health and industrial applications. Members have very distinct functions and include the prokaryotic 2,5-diketo-D-gluconic acid reductases and beta-keto…
C005R155	0.00456571	-1.51689	down	-1.65912	down	1.09377	up	Dehydrogenase/reductase SDR family member 1	52585	Q99L04	PRK05565	fabG, 3-ketoacyl-(acyl-carrier-protein) reductase; Provisional.
C177R041	4.70652e-05	-1.49148	down	-1.66885	down	1.11892	up	Dipeptidyl peptidase 4 60 kDa soluble form	25253	P14740	pfam00326	Peptidase_S9, Prolyl oligopeptidase family.
C140R145	1.70406e-06	-1.46294	down	-1.58994	down	1.08681	up	Dorsal-ventral patterning protein Sog	32498	Q24025	na
C250R059	5.69715e-05	-1.0576	down	-1.59505	down	1.50817	up	EH domain-containing protein 3	30845	Q9NZN3	pfam00350	Dynamin_N, Dynamin family.
C155R013	0.00754431	-1.08686	down	-1.54758	down	1.4239	up	EH domain-containing protein 3	30845	Q9NZN3	pfam00350	Dynamin_N, Dynamin family.
C054R111	0.000287682	-1.39043	down	-2.04064	down	1.46764	up	EH domain-containing protein 4	30844	Q9H223	smart00027	EH, Eps15 homology domain. Pair of EF hand motifs that recognise proteins containing Asn-Pro-Phe (NPF) sequences.
C079R129	0.000992713	-1.52943	down	-2.05674	down	1.34478	up	Envelope glycoprotein GP340		P68343	pfam05109	Herpes_BLLF1, Herpes virus major outer envelope glycoprotein (BLLF1). This family consists of the BLLF1 viral late glycoprotein, also termed gp350/220. It is the most abundantly expressed glycoprotein in the viral envelope of the Herpesviruses and is the major antigen responsible for stimulating the production of neutralising antibodies in vivo.
C244R084	0.000148646	-1.61867	down	-2.11955	down	1.30943	up	Envelope glycoprotein GP340		P68343	pfam05109	Herpes_BLLF1, Herpes virus major outer envelope glycoprotein (BLLF1). This family consists of the BLLF1 viral late glycoprotein, also termed gp350/220. It is the most abundantly expressed glycoprotein in the viral envelope of the Herpesviruses and is the major antigen responsible for stimulating the production of neutralising antibodies in vivo.
C124R006	1.41427e-05	-1.15974	down	-1.67874	down	1.44752	up	Epidermal retinol dehydrogenase 2	195814	Q8N3Y7	COG0300	DltE, Short-chain dehydrogenases of various substrate specificities [General function prediction only].
C241R102	0.00329476	-2.63354	down	-2.80459	down	1.06495	up	eukaryotic ferritin domain
C248R093	1.97009e-06	-1.28467	down	-1.58724	down	1.23552	up	Eukaryotic translation initiation factor 3 subunit A	6033979	B0W6N3	PRK12678	PRK12678, transcription termination factor Rho; Provisional.
C054R163	0.0038502	-1.55703	down	-1.56302	down	1.00384	up	Extracellular domains-containing protein CG31004	43688	Q0KHY3	na
C154R006	0.0030118	-1.20616	down	-1.64147	down	1.36091	up	Fatty acid-binding protein		Q8MUC1	na
C212R123	7.1788e-05	-1.78815	down	-1.94122	down	1.0856	up	Ferritin subunit	5569124	P41822	cd01056	Euk_Ferritin, Eukaryotic Ferritin (Euk_Ferritin) domain. Ferritins are the primary iron storage proteins of most living organisms and members of a broad superfamily of ferritin-like diiron-carboxylate proteins. The iron-free (apoferritin) ferritin molecule is a protein shell composed of 24 protein chains arranged in 432 symmetry. Iron storage involves the uptake of iron (II) at the protein shell,…
C027R026	0.000190764	-1.79694	down	-1.99307	down	1.10915	up	Ferritin subunit	5569124	P41822	cd01056	Euk_Ferritin, Eukaryotic Ferritin (Euk_Ferritin) domain. Ferritins are the primary iron storage proteins of most living organisms and members of a broad superfamily of ferritin-like diiron-carboxylate proteins. The iron-free (apoferritin) ferritin molecule is a protein shell composed of 24 protein chains arranged in 432 symmetry. Iron storage involves the uptake of iron (II) at the protein shell,…
C225R063	0.00308866	-1.49255	down	-1.75956	down	1.17889	up	FimD, P pilus assembly protein, porin PapC [Cell motility and secretion / Intracellular trafficking and secretion].
C167R062	0.00198016	-1.52804	down	-1.64239	down	1.07483	up	FimD, P pilus assembly protein, porin PapC [Cell motility and secretion / Intracellular trafficking and secretion].
C147R044	2.71652e-07	1.03245	up	-1.53526	down	1.58509	up	FK506-binding protein 2	2888506	Q6FSC1	pfam00254	FKBP_C, FKBP-type peptidyl-prolyl cis-trans isomerase.
C185R152	6.80495e-07	-1.01859	down	-1.51732	down	1.48963	up	FK506-binding protein 2	2888506	Q6FSC1	pfam00254	FKBP_C, FKBP-type peptidyl-prolyl cis-trans isomerase.
C206R076	0.00503231	-1.16464	down	-1.80818	down	1.55257	up	Four and a half LIM domains protein 2	510008	Q2KI95	pfam00412	LIM, LIM domain. This family represents two copies of the LIM structural domain.
C037R107	0.00447527	-1.22441	down	-1.73045	down	1.41329	up	Four and a half LIM domains protein 2	510008	Q2KI95	pfam00412	LIM, LIM domain. This family represents two copies of the LIM structural domain.
C131R097	0.0058605	-1.2246	down	-1.69501	down	1.38413	up	Four and a half LIM domains protein 2	63839	O35115	pfam00412	LIM, LIM domain. This family represents two copies of the LIM structural domain.
C053R101	6.89897e-05	-2.69482	down	-2.60434	down	-1.03475	down	Gamma-glutamyl hydrolase	25455	Q62867	cd01747	GATase1_Glutamyl_Hydrolase, Type 1 glutamine amidotransferase (GATase1) domain found in gamma-Glutamyl Hydrolase. gamma-Glutamyl Hydrolase catalyzes the cleavage of the gamma-glutamyl chain of folylpoly-gamma-glutamyl substrates and is a central enzyme in folyl and antifolyl poly-gamma-glutamate metabolism. GATase activity involves the removal of the ammonia group from a glutamate molecule and it…
C206R062	7.02575e-10	-1.45803	down	-1.52375	down	1.04508	up	Gamma-interferon-inducible lysosomal thiol reductase		P13284	pfam03227	GILT, Gamma interferon inducible lysosomal thiol reductase (GILT). This family includes the two characterised human gamma-interferon-inducible lysosomal thiol reductase (GILT) sequences. It also contains several other eukaryotic putative proteins with similarity to GILT. The aligned region contains three conserved cysteine residues. In addition, the two GILT sequences possess a C-X(2)-C motif tha…
C177R165	7.50101e-05	-1.56612	down	-1.16002	down	-1.35009	down	GILT-like protein C02D5.2	176203	P34276	pfam03227	GILT, Gamma interferon inducible lysosomal thiol reductase (GILT). This family includes the two characterised human gamma-interferon-inducible lysosomal thiol reductase (GILT) sequences. It also contains several other eukaryotic putative proteins with similarity to GILT. The aligned region contains three conserved cysteine residues. In addition, the two GILT sequences possess a C-X(2)-C motif tha…
C157R037	1.13935e-05	-1.4281	down	-1.50183	down	1.05163	up	Glycerol-3-phosphate dehydrogenase [NAD+], cytoplasmic		Q27556	TIGR03376	glycerol3P_DH, Members of this protein family are the eukaryotic enzyme, glycerol-3-phosphate dehydrogenase (NAD(+)) (EC 1.1.1.8). Enzymatic activity for 1.1.1.8 is defined as sn-glycerol 3-phosphate + NAD(+) = glycerone phosphate + NADH. Note the very similar reactions of enzymes defined as EC 1.1.1.94 and 1.1.99.5, assigned to families of proteins in the bacteria.
C083R106	0.0074325	-1.55528	down	-1.39241	down	-1.11697	down	Glycerol-3-phosphate dehydrogenase [NAD+], cytoplasmic	60666	O35077	TIGR03376	glycerol3P_DH, Members of this protein family are the eukaryotic enzyme, glycerol-3-phosphate dehydrogenase (NAD(+)) (EC 1.1.1.8). Enzymatic activity for 1.1.1.8 is defined as sn-glycerol 3-phosphate + NAD(+) = glycerone phosphate + NADH. Note the very similar reactions of enzymes defined as EC 1.1.1.94 and 1.1.99.5, assigned to families of proteins in the bacteria.
C137R080	0.00903466	-1.14944	down	-1.55904	down	1.35634	up	Glycoprotein 3-alpha-L-fucosyltransferase A	39653	Q9VUL9	pfam00852	Glyco_transf_10, Glycosyltransferase family 10 (fucosyltransferase). This family of Fucosyltransferases are the enzymes transferring fucose from GDP-Fucose to GlcNAc in an alpha1,3 linkage. This family is know as glycosyltransferase family 10.
C209R006	3.1961e-05	-1.64403	down	-1.60102	down	-1.02687	down	Granulin-7		P28798	smart00277	GRAN, Granulin.
C087R159	0.000131627	-1.70737	down	-1.58591	down	-1.07658	down	Granulin-7		P28798	smart00277	GRAN, Granulin.
C150R146	0.000221216	-1.88164	down	-1.70159	down	-1.10581	down	Granulin-7		P28798	smart00277	GRAN, Granulin.
C178R163	5.58411e-06	-1.98939	down	-1.9439	down	-1.0234	down	Granulin-7	29143	P23785	smart00277	GRAN, Granulin.
C263R112	9.88106e-07	-2.23347	down	-1.99566	down	-1.11916	down	Granulin-7	29143	P23785	smart00277	GRAN, Granulin.
C176R040	0.00245602	-1.23133	down	-1.55216	down	1.26056	up	Growth arrest-specific protein 1	14451	Q01721	na
C114R026	0.00703753	-1.71702	down	-1.95882	down	1.14082	up	GSH_Peroxidase, Glutathione (GSH) peroxidase family; tetrameric selenoenzymes that catalyze the reduction of a variety of hydroperoxides including lipid peroxidases, using GSH as a specific electron donor substrate. GSH peroxidase contains one selenocysteine residue per subunit, which is involved in catalysis. Different isoenzymes are known in mammals,which are involved in protection against reac…			cd00340	GSH_Peroxidase, Glutathione (GSH) peroxidase family; tetrameric selenoenzymes that catalyze the reduction of a variety of hydroperoxides including lipid peroxidases, using GSH as a specific electron donor substrate. GSH peroxidase contains one selenocysteine residue per subunit, which is involved in catalysis. Different isoenzymes are known in mammals,which are involved in protection against reac…
C054R136	0.000322423	-1.75518	down	-2.24613	down	1.27972	up	GSH_Peroxidase, Glutathione (GSH) peroxidase family; tetrameric selenoenzymes that catalyze the reduction of a variety of hydroperoxides including lipid peroxidases, using GSH as a specific electron donor substrate. GSH peroxidase contains one selenocysteine residue per subunit, which is involved in catalysis. Different isoenzymes are known in mammals,which are involved in protection against reac…			cd00340	GSH_Peroxidase, Glutathione (GSH) peroxidase family; tetrameric selenoenzymes that catalyze the reduction of a variety of hydroperoxides including lipid peroxidases, using GSH as a specific electron donor substrate. GSH peroxidase contains one selenocysteine residue per subunit, which is involved in catalysis. Different isoenzymes are known in mammals,which are involved in protection against reac…
C075R163	0.00081368	-1.45046	down	-1.87378	down	1.29185	up	Herpes_BLLF1, Herpes virus major outer envelope glycoprotein (BLLF1). This family consists of the BLLF1 viral late glycoprotein, also termed gp350/220. It is the most abundantly expressed glycoprotein in the viral envelope of the Herpesviruses and is the major antigen responsible for stimulating the production of neutralising antibodies in vivo.			pfam05109	Herpes_BLLF1, Herpes virus major outer envelope glycoprotein (BLLF1). This family consists of the BLLF1 viral late glycoprotein, also termed gp350/220. It is the most abundantly expressed glycoprotein in the viral envelope of the Herpesviruses and is the major antigen responsible for stimulating the production of neutralising antibodies in vivo.
C080R160	0.000391265	-1.47381	down	-1.89263	down	1.28417	up	Herpes_BLLF1, Herpes virus major outer envelope glycoprotein (BLLF1). This family consists of the BLLF1 viral late glycoprotein, also termed gp350/220. It is the most abundantly expressed glycoprotein in the viral envelope of the Herpesviruses and is the major antigen responsible for stimulating the production of neutralising antibodies in vivo.			pfam05109	Herpes_BLLF1, Herpes virus major outer envelope glycoprotein (BLLF1). This family consists of the BLLF1 viral late glycoprotein, also termed gp350/220. It is the most abundantly expressed glycoprotein in the viral envelope of the Herpesviruses and is the major antigen responsible for stimulating the production of neutralising antibodies in vivo.
C020R055	0.000182594	-1.84055	down	-2.1791	down	1.18394	up	Herpes_BLLF1, Herpes virus major outer envelope glycoprotein (BLLF1). This family consists of the BLLF1 viral late glycoprotein, also termed gp350/220. It is the most abundantly expressed glycoprotein in the viral envelope of the Herpesviruses and is the major antigen responsible for stimulating the production of neutralising antibodies in vivo.			pfam05109	Herpes_BLLF1, Herpes virus major outer envelope glycoprotein (BLLF1). This family consists of the BLLF1 viral late glycoprotein, also termed gp350/220. It is the most abundantly expressed glycoprotein in the viral envelope of the Herpesviruses and is the major antigen responsible for stimulating the production of neutralising antibodies in vivo.
C069R061	0.000120106	-3.70411	down	-2.77419	down	-1.3352	down	High affinity copper uptake protein 1	397186	Q8WNR0	pfam04145	Ctr, Ctr copper transporter family. The redox active metal copper is an essential cofactor in critical biological processes such as respiration, iron transport, oxidative stress protection, hormone production, and pigmentation. A widely conserved family of high-affinity copper transport proteins (Ctr proteins) mediates copper uptake at the plasma membrane. A series of clustered methionine residue…
C170R070	2.07377e-05	-4.0958	down	-3.17764	down	-1.28895	down	High affinity copper uptake protein 1	397186	Q8WNR0	pfam04145	Ctr, Ctr copper transporter family. The redox active metal copper is an essential cofactor in critical biological processes such as respiration, iron transport, oxidative stress protection, hormone production, and pigmentation. A widely conserved family of high-affinity copper transport proteins (Ctr proteins) mediates copper uptake at the plasma membrane. A series of clustered methionine residue…
C022R033	6.23842e-05	1.68699	up	1.89289	up	-1.12205	down	Histidyl-tRNA synthetase, cytoplasmic	510937	Q2KI84	COG0124	HisS, Histidyl-tRNA synthetase [Translation, ribosomal structure and biogenesis].
C177R022	5.59648e-07	1.37995	up	1.53807	up	-1.11458	down	Histidyl-tRNA synthetase, cytoplasmic	510937	Q2KI84	COG0124	HisS, Histidyl-tRNA synthetase [Translation, ribosomal structure and biogenesis].
C259R067	0.000154027	-1.55969	down	-1.44816	down	-1.07702	down	Histone-lysine N-methyltransferase SETD7		Q7Z0G7	pfam00856	SET, SET domain. SET domains are protein lysine methyltransferase enzymes. SET domains appear to be protein-protein interaction domains. It has been demonstrated that SET domains mediate interactions with a family of proteins that display similarity with dual-specificity phosphatases (dsPTPases). A subset of SET domains have been called PR domains. These domains are divergent in sequence from oth…
C118R088	0.000231329	-1.93796	down	-1.90604	down	-1.01674	down	Hypodermin-B		P35588	smart00020	Tryp_SPc, Trypsin-like serine protease. Many of these are synthesised as inactive precursor zymogens that are cleaved during limited proteolysis to generate their active forms. A few, however, are active as single chain molecules, and others are inactive due to substitutions of the catalytic triad residues.
C144R144	0.00631027	-1.95035	down	-1.77564	down	-1.09839	down	Hypodermin-B		P35588	smart00020	Tryp_SPc, Trypsin-like serine protease. Many of these are synthesised as inactive precursor zymogens that are cleaved during limited proteolysis to generate their active forms. A few, however, are active as single chain molecules, and others are inactive due to substitutions of the catalytic triad residues.
C061R081	0.00139908	-3.35658	down	-4.24896	down	1.26586	up	Ifi-6-16
C036R159	0.000376336	-3.43123	down	-4.32684	down	1.26102	up	Ifi-6-16
C262R088	0.00122971	-3.7118	down	-3.93012	down	1.05882	up	Ifi-6-16
C101R084	0.000427952	-4.07016	down	-4.78755	down	1.17626	up	Ifi-6-16
C017R022	2.55003e-05	1.50275	up	1.428	up	1.05235	up	Large neutral amino acids transporter small subunit 2	100172820	Q5RAE3	TIGR00911	2A0308
C217R037	0.00678343	1.41496	up	1.7249	up	-1.21905	down	Ldl_recept_a, Low-density lipoprotein receptor domain class A.
C079R052	0.00725096	-2.83234	down	-2.62534	down	-1.07885	down	Legumain		Q4R4T8	pfam01650	Peptidase_C13, Peptidase C13 family. Members of this family are asparaginyl peptidases. The blood fluke parasite Schistosoma mansoni has at least five Clan CA cysteine peptidases in its digestive tract including cathepsins B (2 isoforms), C, F and L. All have been recombinantly expressed as active enzymes, albeit in various stages of activation. In addition, a Clan CD peptidase, termed asparaginy…
C033R089	4.42098e-05	1.24023	up	1.50827	up	-1.21613	down	MAP kinase-interacting serine/threonine-protein kinase 1	17346	O08605	smart00220	S_TKc, Serine/Threonine protein kinases, catalytic domain. Phosphotransferases. Serine or threonine-specific kinase subfamily.
C206R038	4.88296e-05	-1.93824	down	-2.36918	down	1.22234	up	Membrane metallo-endopeptidase-like 1, soluble form	79258	Q495T6	pfam05649	Peptidase_M13_N, Peptidase family M13. M13 peptidases are well-studied proteases found in a wide range of organisms including mammals and bacteria. In mammals they participate in processes such as cardiovascular development, blood-pressure regulation, nervous control of respiration, and regulation of the function of neuropeptides in the central nervous system. In bacteria they may be used for dig…
C173R118	0.00247439	1.23123	up	1.73292	up	-1.40746	down	Methionine-R-sulfoxide reductase B1		Q802G6	COG0229	COG0229, Conserved domain frequently associated with peptide methionine sulfoxide reductase [Posttranslational modification, protein turnover, chaperones].
C265R128	0.00264561	-1.58214	down	-1.16253	down	-1.36095	down	Mitochondrial carnitine/acylcarnitine carrier protein CACL	123096	Q8N8R3	pfam00153	Mito_carr, Mitochondrial carrier protein.
C143R154	0.0051445	1.01721	up	-1.53074	down	1.55708	up	Mitochondrial enolase superfamily member 1	432136	Q6INX4	cd03324	rTSbeta_L-fuconate_dehydratase, Human rTS beta is encoded by the rTS gene which, through alternative RNA splicing, also encodes rTS alpha whose mRNA is complementary to thymidylate synthase mRNA. rTS beta expression is associated with the production of small molecules that appear to mediate the down-regulation of thymidylate synthase protein by a novel intercellular signaling mechanism. A member …
C098R090	0.00781049	-1.31345	down	-2.03564	down	1.54983	up	Mitochondrial enolase superfamily member 1	432136	Q6INX4	cd03324	rTSbeta_L-fuconate_dehydratase, Human rTS beta is encoded by the rTS gene which, through alternative RNA splicing, also encodes rTS alpha whose mRNA is complementary to thymidylate synthase mRNA. rTS beta expression is associated with the production of small molecules that appear to mediate the down-regulation of thymidylate synthase protein by a novel intercellular signaling mechanism. A member …
C258R028	0.00635091	-1.00144	down	-1.57658	down	1.57432	up	Mitochondrial uncoupling protein 2	100173815	Q5R5A8	pfam00153	Mito_carr, Mitochondrial carrier protein.
C157R162	0.00158982	1.3911	up	1.61264	up	-1.15925	down	MLX-interacting protein	208104	Q2VPU4	na
C194R139	0.000819536	-1.17612	down	-1.63179	down	1.38743	up	Myosin heavy chain, muscle		P05661	cd01377	MYSc_type_II, Myosin motor domain, type II myosins. Myosin II mediates cortical contraction in cell motility, and is the motor in smooth and skeletal muscle. This catalytic (head) domain has ATPase activity and belongs to the larger group of P-loop NTPases. Myosins are actin-dependent molecular motors that play important roles in muscle contraction, cell motility, and organelle transport. The hea…
C250R057	0.00139687	-1.19007	down	-1.59694	down	1.34189	up	Myosin heavy chain, muscle		P05661	cd01377	MYSc_type_II, Myosin motor domain, type II myosins. Myosin II mediates cortical contraction in cell motility, and is the motor in smooth and skeletal muscle. This catalytic (head) domain has ATPase activity and belongs to the larger group of P-loop NTPases. Myosins are actin-dependent molecular motors that play important roles in muscle contraction, cell motility, and organelle transport. The hea…
C143R156	0.00411853	-1.25468	down	-1.64149	down	1.30829	up	Myosin heavy chain, muscle		P05661	cd01377	MYSc_type_II, Myosin motor domain, type II myosins. Myosin II mediates cortical contraction in cell motility, and is the motor in smooth and skeletal muscle. This catalytic (head) domain has ATPase activity and belongs to the larger group of P-loop NTPases. Myosins are actin-dependent molecular motors that play important roles in muscle contraction, cell motility, and organelle transport. The hea…
C212R147	0.00215032	-1.25698	down	-1.59776	down	1.27111	up	Myosin heavy chain, muscle		P05661	cd01377	MYSc_type_II, Myosin motor domain, type II myosins. Myosin II mediates cortical contraction in cell motility, and is the motor in smooth and skeletal muscle. This catalytic (head) domain has ATPase activity and belongs to the larger group of P-loop NTPases. Myosins are actin-dependent molecular motors that play important roles in muscle contraction, cell motility, and organelle transport. The hea…
C244R144	0.00223087	-1.30947	down	-1.57847	down	1.20543	up	Myosin heavy chain, muscle		P05661	cd01377	MYSc_type_II, Myosin motor domain, type II myosins. Myosin II mediates cortical contraction in cell motility, and is the motor in smooth and skeletal muscle. This catalytic (head) domain has ATPase activity and belongs to the larger group of P-loop NTPases. Myosins are actin-dependent molecular motors that play important roles in muscle contraction, cell motility, and organelle transport. The hea…
C090R105	0.00344299	-1.50841	down	-1.36977	down	-1.10121	down	Myosin heavy chain, muscle		P05661	cd01377	MYSc_type_II, Myosin motor domain, type II myosins. Myosin II mediates cortical contraction in cell motility, and is the motor in smooth and skeletal muscle. This catalytic (head) domain has ATPase activity and belongs to the larger group of P-loop NTPases. Myosins are actin-dependent molecular motors that play important roles in muscle contraction, cell motility, and organelle transport. The hea…
C201R075	0.00389283	-1.51045	down	-1.33865	down	-1.12834	down	Myosin heavy chain, muscle		P05661	cd01377	MYSc_type_II, Myosin motor domain, type II myosins. Myosin II mediates cortical contraction in cell motility, and is the motor in smooth and skeletal muscle. This catalytic (head) domain has ATPase activity and belongs to the larger group of P-loop NTPases. Myosins are actin-dependent molecular motors that play important roles in muscle contraction, cell motility, and organelle transport. The hea…
C233R039	0.00272434	-1.57424	down	-1.38404	down	-1.13742	down	Myosin heavy chain, muscle		P05661	cd01377	MYSc_type_II, Myosin motor domain, type II myosins. Myosin II mediates cortical contraction in cell motility, and is the motor in smooth and skeletal muscle. This catalytic (head) domain has ATPase activity and belongs to the larger group of P-loop NTPases. Myosins are actin-dependent molecular motors that play important roles in muscle contraction, cell motility, and organelle transport. The hea…
C129R082	0.00674612	-1.6332	down	-1.32761	down	-1.23018	down	Myosin heavy chain, muscle		P05661	cd01377	MYSc_type_II, Myosin motor domain, type II myosins. Myosin II mediates cortical contraction in cell motility, and is the motor in smooth and skeletal muscle. This catalytic (head) domain has ATPase activity and belongs to the larger group of P-loop NTPases. Myosins are actin-dependent molecular motors that play important roles in muscle contraction, cell motility, and organelle transport. The hea…
C142R050	0.00861193	-1.73844	down	-1.39129	down	-1.24952	down	Myosin heavy chain, muscle		P05661	cd01377	MYSc_type_II, Myosin motor domain, type II myosins. Myosin II mediates cortical contraction in cell motility, and is the motor in smooth and skeletal muscle. This catalytic (head) domain has ATPase activity and belongs to the larger group of P-loop NTPases. Myosins are actin-dependent molecular motors that play important roles in muscle contraction, cell motility, and organelle transport. The hea…
C249R064	0.000803218	-1.13549	down	-1.5545	down	1.36901	up	N-acylneuraminate cytidylyltransferase		P69060	cd02513	CMP-NeuAc_Synthase, CMP-NeuAc_Synthase activates N-acetylneuraminic acid by adding CMP moiety. CMP-N-acetylneuraminic acid synthetase (CMP-NeuAc synthetase) or acylneuraminate cytidylyltransferase catalyzes the transfer the CMP moiety of CTP to the anomeric hydroxyl group of NeuAc in the presence of Mg++. It is the second to last step in the sialylation of the oligosaccharide component of glycoco…
C018R120	3.25343e-07	1.25664	up	1.63188	up	-1.29861	down	NAD-dependent deacetylase sirtuin-5	306840	Q68FX9	cd01412	SIRT5_Af1_CobB, SIRT5_Af1_CobB: Eukaryotic, archaeal and prokaryotic group (class3) which includes human sirtuin SIRT5, Archaeoglobus fulgidus Sir2-Af1, and E. coli CobB; and are members of the SIR2 family of proteins, silent information regulator 2 (Sir2) enzymes which catalyze NAD+-dependent protein/histone deacetylation. Sir2 proteins have been shown to regulate gene silencing, DNA repair, met…
C224R001	1.33322e-05	1.15076	up	1.50535	up	-1.30813	down	NAD-dependent deacetylase sirtuin-5	306840	Q68FX9	cd01412	SIRT5_Af1_CobB, SIRT5_Af1_CobB: Eukaryotic, archaeal and prokaryotic group (class3) which includes human sirtuin SIRT5, Archaeoglobus fulgidus Sir2-Af1, and E. coli CobB; and are members of the SIR2 family of proteins, silent information regulator 2 (Sir2) enzymes which catalyze NAD+-dependent protein/histone deacetylation. Sir2 proteins have been shown to regulate gene silencing, DNA repair, met…
C133R012	0.00138151	-2.28973	down	-2.42966	down	1.06111	up	Neprilysin-2	173685	O16796	pfam01431	Peptidase_M13, Peptidase family M13. Mammalian enzymes are typically type-II membrane anchored enzymes which are known, or believed to activate or inactivate oligopeptide (pro)-hormones such as opioid peptides. The family also contains a bacterial member believed to be involved with milk protein cleavage.
C256R083	0.000783442	-2.35981	down	-2.53587	down	1.07461	up	Neprilysin-2	173685	O16796	pfam01431	Peptidase_M13, Peptidase family M13. Mammalian enzymes are typically type-II membrane anchored enzymes which are known, or believed to activate or inactivate oligopeptide (pro)-hormones such as opioid peptides. The family also contains a bacterial member believed to be involved with milk protein cleavage.
C182R091	0.00621108	-1.60993	down	-1.79666	down	1.11599	up	Nesprin-1		Q8NF91	pfam10541	KASH, Nuclear envelope localisation domain. The KASH (for Klarsicht/ANC-1/Syne-1 homology) or KLS domain is a highly hydrophobic nuclear envelope localisation domain of approximately 60 amino acids comprising an 20-amino-acid transmembrane region and a 30-35-residue C-terminal region that lies between the inner and the outer nuclear membranes.
C110R168	3.38447e-06	2.31305	up	1.21599	up	1.9022	up	Neuroparsin-B		P10776	pfam07327	Neuroparsin, Neuroparsin. This family consists of several locust specific neuroparsin proteins. Neuroparsins are produced by the A1 type of protocerebral median neurosecretory cells of the PI-CC system and display pleiotropic activities: inhibition of the effect of juvenile hormone, stimulation of fluid reabsorption of isolated recta, induction of an increase in hemolymph lipid and trehalose leve…
C116R137	3.84152e-06	1.82806	up	1.0962	up	1.66763	up	Neuroparsin-B		P10776	pfam07327	Neuroparsin, Neuroparsin. This family consists of several locust specific neuroparsin proteins. Neuroparsins are produced by the A1 type of protocerebral median neurosecretory cells of the PI-CC system and display pleiotropic activities: inhibition of the effect of juvenile hormone, stimulation of fluid reabsorption of isolated recta, induction of an increase in hemolymph lipid and trehalose leve…
C225R120	0.000344374	1.46402	up	1.804	up	-1.23223	down	Neurotrypsin	704461	Q5G267	smart00020	Tryp_SPc, Trypsin-like serine protease. Many of these are synthesised as inactive precursor zymogens that are cleaved during limited proteolysis to generate their active forms. A few, however, are active as single chain molecules, and others are inactive due to substitutions of the catalytic triad residues.
C012R119	0.0012006	1.37678	up	1.80435	up	-1.31055	down	Neurotrypsin	704461	Q5G267	smart00020	Tryp_SPc, Trypsin-like serine protease. Many of these are synthesised as inactive precursor zymogens that are cleaved during limited proteolysis to generate their active forms. A few, however, are active as single chain molecules, and others are inactive due to substitutions of the catalytic triad residues.
C243R163	3.1968e-05	-2.07127	down	-1.92191	down	-1.07772	down	Neutral ceramidase	43618	Q9VA70	pfam04734	Ceramidase_alk, Neutral/alkaline non-lysosomal ceramidase. This family represents a group of neutral/alkaline ceramidases found in both bacteria and eukaryotes.
C097R159	1.74157e-05	-2.16226	down	-2.17368	down	1.00528	up	Neutral ceramidase	43618	Q9VA70	pfam04734	Ceramidase_alk, Neutral/alkaline non-lysosomal ceramidase. This family represents a group of neutral/alkaline ceramidases found in both bacteria and eukaryotes.
C124R134	1.04363e-05	1.19936	up	1.59123	up	-1.32673	down	Nicotinate phosphoribosyltransferase	33626	Q9VQX4	cd01570	NAPRTase_A, Nicotinate phosphoribosyltransferase (NAPRTase), subgroup A. Nicotinate phosphoribosyltransferase catalyses the formation of NAMN and PPi from 5-phosphoribosy -1-pyrophosphate (PRPP) and nicotinic acid, this is the first, and also rate limiting, reaction in the NAD salvage synthesis. This salvage pathway serves to recycle NAD degradation products. This subgroup is present in bacteria …
C107R102	3.71419e-07	1.1767	up	1.65838	up	-1.40935	down	Nicotinate phosphoribosyltransferase	33626	Q9VQX4	cd01570	NAPRTase_A, Nicotinate phosphoribosyltransferase (NAPRTase), subgroup A. Nicotinate phosphoribosyltransferase catalyses the formation of NAMN and PPi from 5-phosphoribosy -1-pyrophosphate (PRPP) and nicotinic acid, this is the first, and also rate limiting, reaction in the NAD salvage synthesis. This salvage pathway serves to recycle NAD degradation products. This subgroup is present in bacteria …
C163R121	4.84594e-05	-2.23769	down	-2.21337	down	-1.01099	down	Npc2_like, Niemann-Pick type C2 (Npc2) is a lysosomal protein in which a mutation in the gene causes a rare form of Niemann-Pick type C disease, an autosomal recessive lipid storage disorder characterized by accumulation of low-density lipoprotein-derived cholesterol in lysosomes. Although Npc2 is known to bind cholesterol, the function of this protein is unknown. These proteins belong to the ML …
C200R095	0.000154061	-2.39172	down	-2.19695	down	-1.08865	down	Npc2_like, Niemann-Pick type C2 (Npc2) is a lysosomal protein in which a mutation in the gene causes a rare form of Niemann-Pick type C disease, an autosomal recessive lipid storage disorder characterized by accumulation of low-density lipoprotein-derived cholesterol in lysosomes. Although Npc2 is known to bind cholesterol, the function of this protein is unknown. These proteins belong to the ML …
C100R117	0.00192833	-2.0391	down	-2.16961	down	1.06401	up	Ovochymase-1	341350	Q7RTY7	smart00020	Tryp_SPc, Trypsin-like serine protease. Many of these are synthesised as inactive precursor zymogens that are cleaved during limited proteolysis to generate their active forms. A few, however, are active as single chain molecules, and others are inactive due to substitutions of the catalytic triad residues.
C121R027	0.00288422	-1.58761	down	-1.69948	down	1.07046	up	Oxidoreductase NAD-binding domain-containing protein 1	558500	A3KP77	cd00322	FNR_like, Ferredoxin reductase (FNR), an FAD and NAD(P) binding protein, was intially identified as a chloroplast reductase activity, catalyzing the electron transfer from reduced iron-sulfur protein ferredoxin to NADP+ as the final step in the electron transport mechanism of photosystem I. FNR transfers electrons from reduced ferredoxin to FAD (forming FADH2 via a semiquinone intermediate) and t…
C042R096	0.000509842	-2.04095	down	-2.08223	down	1.02023	up	Patched domain-containing protein 3	74675	Q0EEE2	pfam02460	Patched, Patched family. The transmembrane protein Patched is a receptor for the morphogene Sonic Hedgehog. This protein associates with the smoothened protein to transduce hedgehog signals.
C040R027	6.60626e-06	-2.15445	down	-2.41885	down	1.12272	up	Patched domain-containing protein 3	74675	Q0EEE2	pfam02460	Patched, Patched family. The transmembrane protein Patched is a receptor for the morphogene Sonic Hedgehog. This protein associates with the smoothened protein to transduce hedgehog signals.
C108R113	7.30977e-08	-1.76784	down	-1.22664	down	-1.4412	down	PHA00370, attachment protein.
C090R043	0.00097763	-2.02321	down	-2.10536	down	1.04061	up	PHA00370, attachment protein.
C193R076	1.00137e-07	-2.08235	down	-1.23604	down	-1.6847	down	PHA00370, attachment protein.
C091R068	0.000372773	-2.01921	down	-2.06826	down	1.02429	up	Phospholipase A2 isozymes PA3A/PA3B/PA5		P16354	cd04704	PLA2_bee_venom_like, PLA2_bee_venom_like: A sub-family of Phospholipase A2, similar to bee venom PLA2. PLA2 is a super-family of secretory and cytosolic enzymes; the latter are either Ca dependent or Ca independent. Enzymatically active PLA2 cleaves the sn-2 position of the glycerol backbone of phospholipids; secreted PLA2s have also been found to specifically bind to a variety of soluble and mem…
C044R166	0.00115662	-2.03141	down	-2.2845	down	1.12459	up	Phospholipase A2 isozymes PA3A/PA3B/PA5		P16354	cd04704	PLA2_bee_venom_like, PLA2_bee_venom_like: A sub-family of Phospholipase A2, similar to bee venom PLA2. PLA2 is a super-family of secretory and cytosolic enzymes; the latter are either Ca dependent or Ca independent. Enzymatically active PLA2 cleaves the sn-2 position of the glycerol backbone of phospholipids; secreted PLA2s have also been found to specifically bind to a variety of soluble and mem…
C126R108	1.29842e-06	-2.47073	down	-1.90511	down	-1.29689	down	Phospholipid hydroperoxide glutathione peroxidase, mitochondrial		Q32QL6	cd00340	GSH_Peroxidase, Glutathione (GSH) peroxidase family; tetrameric selenoenzymes that catalyze the reduction of a variety of hydroperoxides including lipid peroxidases, using GSH as a specific electron donor substrate. GSH peroxidase contains one selenocysteine residue per subunit, which is involved in catalysis. Different isoenzymes are known in mammals,which are involved in protection against reac…
C105R029	1.58345e-06	-2.6001	down	-1.97257	down	-1.31813	down	Phospholipid hydroperoxide glutathione peroxidase, mitochondrial	286809	Q9N2J2	cd00340	GSH_Peroxidase, Glutathione (GSH) peroxidase family; tetrameric selenoenzymes that catalyze the reduction of a variety of hydroperoxides including lipid peroxidases, using GSH as a specific electron donor substrate. GSH peroxidase contains one selenocysteine residue per subunit, which is involved in catalysis. Different isoenzymes are known in mammals,which are involved in protection against reac…
C089R127	1.03368e-05	-3.20066	down	-2.36141	down	-1.3554	down	Phospholipid hydroperoxide glutathione peroxidase, mitochondrial	286809	Q9N2J2	cd00340	GSH_Peroxidase, Glutathione (GSH) peroxidase family; tetrameric selenoenzymes that catalyze the reduction of a variety of hydroperoxides including lipid peroxidases, using GSH as a specific electron donor substrate. GSH peroxidase contains one selenocysteine residue per subunit, which is involved in catalysis. Different isoenzymes are known in mammals,which are involved in protection against reac…
C209R064	6.16429e-06	-3.75107	down	-2.65516	down	-1.41275	down	Phospholipid hydroperoxide glutathione peroxidase, mitochondrial		Q32QL6	cd00340	GSH_Peroxidase, Glutathione (GSH) peroxidase family; tetrameric selenoenzymes that catalyze the reduction of a variety of hydroperoxides including lipid peroxidases, using GSH as a specific electron donor substrate. GSH peroxidase contains one selenocysteine residue per subunit, which is involved in catalysis. Different isoenzymes are known in mammals,which are involved in protection against reac…
C096R160	9.93182e-11	-1.59792	down	-2.15623	down	1.3494	up	PHR, PHR domain. This domain is called PHR as it was original found in the proteins PAM, highwire and RPM. This domain can be duplicated in the highwire, PFAM and PRM sequence. The C-terminal region of the protein BTBD1 includes the PHR domain and is known to interact with Topoisomerase I, an enzyme which relaxes DNA supercoils.
C264R076	8.45728e-06	-2.04001	down	-1.63625	down	-1.24676	down	PI-PLC X domain-containing protein 3	239318	Q8BLJ3	PTZ00268	PTZ00268, glycosylphosphatidylinositol-specific phospholipase C; Provisional.
C242R116	0.00047772	-2.04659	down	-1.90495	down	-1.07436	down	PI-PLC X domain-containing protein 3	239318	Q8BLJ3	PTZ00268	PTZ00268, glycosylphosphatidylinositol-specific phospholipase C; Provisional.
C199R161	0.00123058	-1.37406	down	-1.54115	down	1.12161	up	Placental protein 11	8909	P21128	pfam09412	XendoU, Endoribonuclease XendoU. This is a family of endoribonucleases involved in RNA biosynthesis which has been named XendoU in Xenopus laevis. XendoU is a U-specific metal dependent enzyme that produces products with a 2-3 cyclic phosphate termini.
C137R037	1.33159e-05	-1.42792	down	-1.65047	down	1.15586	up	Probable chitinase 2	38223	Q9W092	cd02872	GH18_chitolectin_chitotriosidase, This conserved domain family includes a large number of catalytically inactive chitinase-like lectins (chitolectins) including YKL-39, YKL-40 (HCGP39), YM1, oviductin, and AMCase (acidic mammalian chitinase), as well as catalytically active chitotriosidases. The conserved domain is an eight-stranded alpha/beta barrel fold belonging to the family 18 glycosyl hydro…
C232R140	0.00110466	-1.48742	down	-1.66504	down	1.11941	up	Probable cysteine proteinase At3g43960	823513	Q9LXW3	pfam00112	Peptidase_C1, Papain family cysteine protease.
C171R022	0.000134201	-1.65749	down	-1.9708	down	1.18902	up	Probable cysteine proteinase At3g43960	823513	Q9LXW3	pfam00112	Peptidase_C1, Papain family cysteine protease.
C153R016	6.10621e-05	-1.1832	down	1.78929	up	-2.11709	down	Probable serine protease UNQ9391/PRO34284 homolog		Q14BX2	smart00020	Tryp_SPc, Trypsin-like serine protease. Many of these are synthesised as inactive precursor zymogens that are cleaved during limited proteolysis to generate their active forms. A few, however, are active as single chain molecules, and others are inactive due to substitutions of the catalytic triad residues.
C230R096	0.000254576	-1.22396	down	1.59916	up	-1.95731	down	Probable serine protease UNQ9391/PRO34284 homolog		Q14BX2	smart00020	Tryp_SPc, Trypsin-like serine protease. Many of these are synthesised as inactive precursor zymogens that are cleaved during limited proteolysis to generate their active forms. A few, however, are active as single chain molecules, and others are inactive due to substitutions of the catalytic triad residues.
C099R036	1.17207e-05	-1.27416	down	1.37879	up	-1.7568	down	Probable serine protease UNQ9391/PRO34284 homolog		Q14BX2	smart00020	Tryp_SPc, Trypsin-like serine protease. Many of these are synthesised as inactive precursor zymogens that are cleaved during limited proteolysis to generate their active forms. A few, however, are active as single chain molecules, and others are inactive due to substitutions of the catalytic triad residues.
C175R032	0.000103308	-1.35585	down	1.61414	up	-2.18853	down	Probable serine protease UNQ9391/PRO34284 homolog		Q14BX2	smart00020	Tryp_SPc, Trypsin-like serine protease. Many of these are synthesised as inactive precursor zymogens that are cleaved during limited proteolysis to generate their active forms. A few, however, are active as single chain molecules, and others are inactive due to substitutions of the catalytic triad residues.
C045R147	8.16164e-05	-1.61885	down	-1.6472	down	1.01752	up	Protein rolling stone	34222	O44252	na
C104R131	0.00465053	-1.78638	down	-1.47469	down	-1.21136	down	Putative serine protease K12H4.7	176136	P34528	pfam05577	Peptidase_S28, Serine carboxypeptidase S28. These serine proteases include several eukaryotic enzymes such as lysosomal Pro-X carboxypeptidase, dipeptidyl-peptidase II, and thymus-specific serine peptidase.
C053R130	0.00107082	-1.80099	down	-2.0724	down	1.1507	up	Putative serine protease K12H4.7	176136	P34528	pfam05577	Peptidase_S28, Serine carboxypeptidase S28. These serine proteases include several eukaryotic enzymes such as lysosomal Pro-X carboxypeptidase, dipeptidyl-peptidase II, and thymus-specific serine peptidase.
C080R027	0.00263241	-2.01593	down	-1.89793	down	-1.06217	down	Putative serine protease K12H4.7	176136	P34528	pfam05577	Peptidase_S28, Serine carboxypeptidase S28. These serine proteases include several eukaryotic enzymes such as lysosomal Pro-X carboxypeptidase, dipeptidyl-peptidase II, and thymus-specific serine peptidase.
C036R135	0.00242636	-2.03957	down	-1.83228	down	-1.11313	down	Putative serine protease K12H4.7	176136	P34528	pfam05577	Peptidase_S28, Serine carboxypeptidase S28. These serine proteases include several eukaryotic enzymes such as lysosomal Pro-X carboxypeptidase, dipeptidyl-peptidase II, and thymus-specific serine peptidase.
C243R100	0.00116871	-2.50349	down	-2.09621	down	-1.19429	down	Putative serine protease K12H4.7	176136	P34528	pfam05577	Peptidase_S28, Serine carboxypeptidase S28. These serine proteases include several eukaryotic enzymes such as lysosomal Pro-X carboxypeptidase, dipeptidyl-peptidase II, and thymus-specific serine peptidase.
C260R034	0.000745893	-1.34909	down	-1.53533	down	1.13806	up	Putative sodium-dependent multivitamin transporter	326229	P83740	COG0591	PutP, Na+/proline symporter [Amino acid transport and metabolism / General function prediction only].
C131R103	0.0014251	-1.46404	down	-1.79371	down	1.22518	up	Putative sodium-dependent multivitamin transporter	326229	P83740	COG0591	PutP, Na+/proline symporter [Amino acid transport and metabolism / General function prediction only].
C136R093	0.000526798	-1.91738	down	-2.11682	down	1.10402	up	Pyrazinamidase/nicotinamidase	946276	P21369	cd01011	nicotinamidase, Nicotinamidase/pyrazinamidase (PZase). Nicotinamidase, a ubiquitous enzyme in prokaryotes, converts nicotinamide to nicotinic acid (niacin) and ammonia, which in turn can be recycled to make nicotinamide adenine dinucleotide (NAD). The same enzyme is also called pyrazinamidase, because in converts the tuberculosis drug pyrazinamide (PZA) into its active form pyrazinoic acid (POA)..
C115R122	1.27414e-11	-7.00918	down	-6.56873	down	-1.06705	down	Ribosomal protein P2
C169R104	6.44005e-11	-8.14322	down	-8.59469	down	1.05544	up	Ribosomal protein P2
C210R142	1.51899e-06	1.47787	up	1.60982	up	-1.08928	down	Ribosome maturation protein SBDS	417477	Q5ZIY4	COG1500	COG1500, Predicted exosome subunit [Translation, ribosomal structure and biogenesis].
C020R119	0.000121536	1.42692	up	1.70452	up	-1.19455	down	rRNA 2-O-methyltransferase fibrillarin	6547316	Q8I1F4	PTZ00146, fibrillarin; Provisional.
C101R113	5.52222e-05	1.29969	up	1.66544	up	-1.28141	down	rRNA 2-O-methyltransferase fibrillarin	6547316	PTZ00146	PTZ00146, fibrillarin; Provisional.
C134R124	0.00133236	-1.53167	down	-1.73305	down	1.13148	up	Saposin			smart00741	SapB, Saposin (B) Domains. Present in multiple copies in prosaposin and in pulmonary surfactant-associated protein B. In plant aspartic proteinases, a saposin domain is circularly permuted. This causes the prediction algorithm to predict two such domains, where only one is truly present.
C219R011	7.45364e-05	-1.65744	down	-1.86932	down	1.12784	up	Saposin			smart00741	SapB, Saposin (B) Domains. Present in multiple copies in prosaposin and in pulmonary surfactant-associated protein B. In plant aspartic proteinases, a saposin domain is circularly permuted. This causes the prediction algorithm to predict two such domains, where only one is truly present.
C053R106	0.000121202	-1.76909	down	-2.25236	down	1.27317	up	Saposin			smart00741	SapB, Saposin (B) Domains. Present in multiple copies in prosaposin and in pulmonary surfactant-associated protein B. In plant aspartic proteinases, a saposin domain is circularly permuted. This causes the prediction algorithm to predict two such domains, where only one is truly present.
C062R096	8.41916e-05	-1.79234	down	-2.63976	down	1.4728	up	Saposin			smart00741	SapB, Saposin (B) Domains. Present in multiple copies in prosaposin and in pulmonary surfactant-associated protein B. In plant aspartic proteinases, a saposin domain is circularly permuted. This causes the prediction algorithm to predict two such domains, where only one is truly present.
C143R148	0.000183382	-1.82402	down	-2.39139	down	1.31106	up	Saposin			smart00741	SapB, Saposin (B) Domains. Present in multiple copies in prosaposin and in pulmonary surfactant-associated protein B. In plant aspartic proteinases, a saposin domain is circularly permuted. This causes the prediction algorithm to predict two such domains, where only one is truly present.
C202R097	0.000783072	-1.87653	down	-2.32465	down	1.2388	up	Saposin			smart00741	SapB, Saposin (B) Domains. Present in multiple copies in prosaposin and in pulmonary surfactant-associated protein B. In plant aspartic proteinases, a saposin domain is circularly permuted. This causes the prediction algorithm to predict two such domains, where only one is truly present.
C090R148	1.99422e-05	-1.94368	down	-2.95239	down	1.51896	up	Saposin			smart00741	SapB, Saposin (B) Domains. Present in multiple copies in prosaposin and in pulmonary surfactant-associated protein B. In plant aspartic proteinases, a saposin domain is circularly permuted. This causes the prediction algorithm to predict two such domains, where only one is truly present.
C031R090	0.00108441	-1.96276	down	-2.26009	down	1.15149	up	Saposin			smart00741	SapB, Saposin (B) Domains. Present in multiple copies in prosaposin and in pulmonary surfactant-associated protein B. In plant aspartic proteinases, a saposin domain is circularly permuted. This causes the prediction algorithm to predict two such domains, where only one is truly present.
C044R050	0.000191933	-2.07877	down	-2.45097	down	1.17905	up	Saposin			smart00741	SapB, Saposin (B) Domains. Present in multiple copies in prosaposin and in pulmonary surfactant-associated protein B. In plant aspartic proteinases, a saposin domain is circularly permuted. This causes the prediction algorithm to predict two such domains, where only one is truly present.
C052R101	0.000113119	-2.23369	down	-2.86491	down	1.28259	up	Saposin			smart00741	SapB, Saposin (B) Domains. Present in multiple copies in prosaposin and in pulmonary surfactant-associated protein B. In plant aspartic proteinases, a saposin domain is circularly permuted. This causes the prediction algorithm to predict two such domains, where only one is truly present.
C253R018	1.52358e-05	-2.28257	down	-3.0956	down	1.35619	up	Saposin			smart00741	SapB, Saposin (B) Domains. Present in multiple copies in prosaposin and in pulmonary surfactant-associated protein B. In plant aspartic proteinases, a saposin domain is circularly permuted. This causes the prediction algorithm to predict two such domains, where only one is truly present.
C199R168	0.000103863	-2.43563	down	-2.9677	down	1.21845	up	Saposin			smart00741	SapB, Saposin (B) Domains. Present in multiple copies in prosaposin and in pulmonary surfactant-associated protein B. In plant aspartic proteinases, a saposin domain is circularly permuted. This causes the prediction algorithm to predict two such domains, where only one is truly present.
C181R014	3.66353e-06	-2.85351	down	-4.21843	down	1.47833	up	Saposin			smart00741	SapB, Saposin (B) Domains. Present in multiple copies in prosaposin and in pulmonary surfactant-associated protein B. In plant aspartic proteinases, a saposin domain is circularly permuted. This causes the prediction algorithm to predict two such domains, where only one is truly present.
C134R005	0.0078839	1.27694	up	2.15853	up	-1.69039	down	Sarcoglycan_1			smart00741	SapB, Saposin (B) Domains. Present in multiple copies in prosaposin and in pulmonary surfactant-associated protein B. In plant aspartic proteinases, a saposin domain is circularly permuted. This causes the prediction algorithm to predict two such domains, where only one is truly present.
C250R055	0.00135859	1.52608	up	1.24253	up	1.22821	up	Serine proteinase stubble catalytic chain	41958	Q05319	smart00020	Tryp_SPc, Trypsin-like serine protease. Many of these are synthesised as inactive precursor zymogens that are cleaved during limited proteolysis to generate their active forms. A few, however, are active as single chain molecules, and others are inactive due to substitutions of the catalytic triad residues.
C192R153	0.00710031	-1.71218	down	-1.87091	down	1.09271	up	SH3 domain-binding glutamic acid-rich protein homolog	38820	Q9NFP5	pfam04908	SH3BGR, SH3-binding, glutamic acid-rich protein.
C019R109	0.00399909	-1.35344	down	-2.49773	down	1.84547	up	Sodium-dependent phosphate transport protein 2B	10568	O95436	TIGR01013	2a58
C128R036	0.00173762	-1.42206	down	-2.5606	down	1.80063	up	Sodium-dependent phosphate transport protein 2B	10568	O95436	TIGR01013	2a58
C110R135	0.00160372	-2.28709	down	-2.33291	down	1.02003	up	Solute carrier family 15 member 1		Q9JIP7	TIGR00926	2A1704
C232R146	0.000831647	-1.73813	down	-2.16002	down	1.24273	up	Tetraspannin, Tetraspanin family.			pfam00335	Tetraspannin, Tetraspanin family.
C111R114	0.00128007	-1.75877	down	-2.19821	down	1.24986	up	Tetraspannin, Tetraspanin family.			pfam00335	Tetraspannin, Tetraspanin family.
C061R080	8.06155e-05	1.4475	up	1.60415	up	-1.10823	down	Transmembrane protein 195	319660	Q8BS35	COG3000	ERG3, Sterol desaturase [Lipid metabolism].
C264R089	0.00855861	-1.21703	down	-2.54183	down	2.08856	up	Transmembrane protein nessy	40093	Q9VVX5	pfam03062	MBOAT, MBOAT family. The MBOAT (membrane bound O-acyl transferase) family of membrane proteins contains a variety of acyltransferase enzymes. A conserved histidine has been suggested to be the active site residue.
C064R143	0.00334498	-1.22875	down	-2.7994	down	2.27825	up	Transmembrane protein nessy	40093	Q9VVX5	pfam03062	MBOAT, MBOAT family. The MBOAT (membrane bound O-acyl transferase) family of membrane proteins contains a variety of acyltransferase enzymes. A conserved histidine has been suggested to be the active site residue.
C199R124	0.00587519	-2.0402	down	-1.42568	down	-1.43104	down	Transmembrane serine protease 8	30943	Q9QYZ9	smart00020	Tryp_SPc, Trypsin-like serine protease. Many of these are synthesised as inactive precursor zymogens that are cleaved during limited proteolysis to generate their active forms. A few, however, are active as single chain molecules, and others are inactive due to substitutions of the catalytic triad residues.
C072R103	0.00827906	1.9811	up	1.05818	up	1.87218	up	Troponin C, isoform 1		P21797	PTZ00184	PTZ00184, calmodulin; Provisional.
C212R160	2.6264e-05	-1.63592	down	-1.97016	down	1.20432	up	Trypsin epsilon	49080	P35005	smart00020	Tryp_SPc, Trypsin-like serine protease. Many of these are synthesised as inactive precursor zymogens that are cleaved during limited proteolysis to generate their active forms. A few, however, are active as single chain molecules, and others are inactive due to substitutions of the catalytic triad residues.
C172R033	0.000538728	-1.67848	down	-1.74343	down	1.03869	up	Trypsin-1		P00765	smart00020	Tryp_SPc, Trypsin-like serine protease. Many of these are synthesised as inactive precursor zymogens that are cleaved during limited proteolysis to generate their active forms. A few, however, are active as single chain molecules, and others are inactive due to substitutions of the catalytic triad residues.
C149R081	0.0036542	-1.75113	down	-1.6897	down	-1.03635	down	Trypsin-1		P00765	smart00020	Tryp_SPc, Trypsin-like serine protease. Many of these are synthesised as inactive precursor zymogens that are cleaved during limited proteolysis to generate their active forms. A few, however, are active as single chain molecules, and others are inactive due to substitutions of the catalytic triad residues.
C202R075	0.000214822	-1.76708	down	-1.89772	down	1.07393	up	Trypsin-1		P00765	smart00020	Tryp_SPc, Trypsin-like serine protease. Many of these are synthesised as inactive precursor zymogens that are cleaved during limited proteolysis to generate their active forms. A few, however, are active as single chain molecules, and others are inactive due to substitutions of the catalytic triad residues.
C012R041	0.000136847	-1.92696	down	-1.9808	down	1.02794	up	Trypsin-1		P00765	smart00020	Tryp_SPc, Trypsin-like serine protease. Many of these are synthesised as inactive precursor zymogens that are cleaved during limited proteolysis to generate their active forms. A few, however, are active as single chain molecules, and others are inactive due to substitutions of the catalytic triad residues.
C264R056	0.000488473	-1.96715	down	-1.97936	down	1.00621	up	Trypsin-1		P00765	smart00020	Tryp_SPc, Trypsin-like serine protease. Many of these are synthesised as inactive precursor zymogens that are cleaved during limited proteolysis to generate their active forms. A few, however, are active as single chain molecules, and others are inactive due to substitutions of the catalytic triad residues.
C035R118	0.000807407	-2.11049	down	-1.93412	down	-1.09119	down	Trypsin-1		P00765	smart00020	Tryp_SPc, Trypsin-like serine protease. Many of these are synthesised as inactive precursor zymogens that are cleaved during limited proteolysis to generate their active forms. A few, however, are active as single chain molecules, and others are inactive due to substitutions of the catalytic triad residues.
C180R118	1.83323e-06	-2.13809	down	-2.18777	down	1.02323	up	Trypsin-1		P00765	smart00020	Tryp_SPc, Trypsin-like serine protease. Many of these are synthesised as inactive precursor zymogens that are cleaved during limited proteolysis to generate their active forms. A few, however, are active as single chain molecules, and others are inactive due to substitutions of the catalytic triad residues.
C064R094	0.00196153	-2.15988	down	-1.89454	down	-1.14006	down	Trypsin-1		P00765	smart00020	Tryp_SPc, Trypsin-like serine protease. Many of these are synthesised as inactive precursor zymogens that are cleaved during limited proteolysis to generate their active forms. A few, however, are active as single chain molecules, and others are inactive due to substitutions of the catalytic triad residues.
C152R115	0.00259036	-2.38939	down	-1.97864	down	-1.20759	down	Trypsin-1		P00765	smart00020	Tryp_SPc, Trypsin-like serine protease. Many of these are synthesised as inactive precursor zymogens that are cleaved during limited proteolysis to generate their active forms. A few, however, are active as single chain molecules, and others are inactive due to substitutions of the catalytic triad residues.
C039R132	0.00304792	-2.46785	down	-1.98884	down	-1.24085	down	Trypsin-1		P00765	smart00020	Tryp_SPc, Trypsin-like serine protease. Many of these are synthesised as inactive precursor zymogens that are cleaved during limited proteolysis to generate their active forms. A few, however, are active as single chain molecules, and others are inactive due to substitutions of the catalytic triad residues.
C219R119	0.00833463	-2.52253	down	-2.23512	down	-1.12859	down	Trypsin-1		P00765	smart00020	Tryp_SPc, Trypsin-like serine protease. Many of these are synthesised as inactive precursor zymogens that are cleaved during limited proteolysis to generate their active forms. A few, however, are active as single chain molecules, and others are inactive due to substitutions of the catalytic triad residues.
C015R068	0.00171652	-3.22291	down	-2.31052	down	-1.39489	down	Trypsin-1		P00765	smart00020	Tryp_SPc, Trypsin-like serine protease. Many of these are synthesised as inactive precursor zymogens that are cleaved during limited proteolysis to generate their active forms. A few, however, are active as single chain molecules, and others are inactive due to substitutions of the catalytic triad residues.
C096R167	0.00341867	-3.26749	down	-2.39378	down	-1.36499	down	Trypsin-1		P00765	smart00020	Tryp_SPc, Trypsin-like serine protease. Many of these are synthesised as inactive precursor zymogens that are cleaved during limited proteolysis to generate their active forms. A few, however, are active as single chain molecules, and others are inactive due to substitutions of the catalytic triad residues.
C073R133	0.0021147	-3.76276	down	-2.81754	down	-1.33548	down	Trypsin-1		P00765	smart00020	Tryp_SPc, Trypsin-like serine protease. Many of these are synthesised as inactive precursor zymogens that are cleaved during limited proteolysis to generate their active forms. A few, however, are active as single chain molecules, and others are inactive due to substitutions of the catalytic triad residues.
C034R077	0.000957862	-4.51831	down	-2.91339	down	-1.55088	down	Trypsin-1		P00765	smart00020	Tryp_SPc, Trypsin-like serine protease. Many of these are synthesised as inactive precursor zymogens that are cleaved during limited proteolysis to generate their active forms. A few, however, are active as single chain molecules, and others are inactive due to substitutions of the catalytic triad residues.
C021R160	1.90804e-07	1.69401	up	1.84747	up	-1.09059	down	Tyrosine aminotransferase	234724	Q8QZR1	TIGR01265	tyr_nico_aTase, This subfamily of pyridoxal phosphate-dependent enzymes includes known examples of both tyrosine aminotransferase from animals and nicotianamine aminotransferase from barley.
C152R062	9.1247e-08	1.39472	up	1.76248	up	-1.26368	down	Tyrosine aminotransferase	234724	Q8QZR1	TIGR01265	tyr_nico_aTase, This subfamily of pyridoxal phosphate-dependent enzymes includes known examples of both tyrosine aminotransferase from animals and nicotianamine aminotransferase from barley.
C012R144	0.000972236	-1.73987	down	-3.10706	down	1.7858	up	Uncharacterized protein sll1483	951981	P74615	pfam02469	Fasciclin, Fasciclin domain. This extracellular domain is found repeated four times in grasshopper fasciclin I as well as in proteins from mammals, sea urchins, plants, yeast and bacteria.
C193R082	0.000216523	-1.85173	down	-4.04589	down	2.18492	up	Uncharacterized protein sll1483	951981	P74615	pfam02469	Fasciclin, Fasciclin domain. This extracellular domain is found repeated four times in grasshopper fasciclin I as well as in proteins from mammals, sea urchins, plants, yeast and bacteria.
C072R070	0.000275424	-1.91549	down	-3.27162	down	1.70799	up	Uncharacterized protein sll1483	951981	P74615	pfam02469	Fasciclin, Fasciclin domain. This extracellular domain is found repeated four times in grasshopper fasciclin I as well as in proteins from mammals, sea urchins, plants, yeast and bacteria.
C131R027	0.00108952	-2.24335	down	-2.54577	down	1.1348	up	Uncharacterized protein sll1483	951981	P74615	pfam02469	Fasciclin, Fasciclin domain. This extracellular domain is found repeated four times in grasshopper fasciclin I as well as in proteins from mammals, sea urchins, plants, yeast and bacteria.
C197R086	0.000788361	-2.12128	down	-1.38325	down	-1.53355	down	Uncharacterized protein sll1735	954055	P73392	COG2335	COG2335, Secreted and surface protein containing fasciclin-like repeats [Cell envelope biogenesis, outer membrane].
C207R118	0.000321306	-2.23907	down	-1.55383	down	-1.441	down	Uncharacterized protein sll1735	954055	P73392	COG2335	COG2335, Secreted and surface protein containing fasciclin-like repeats [Cell envelope biogenesis, outer membrane].
C213R066	4.74696e-06	2.38208	up	3.40624	up	-1.42994	down	UNKNOWN
C078R098	0.00890286	1.96452	up	-3.45906	down	6.7954	up	UNKNOWN
C135R156	0.000388095	1.70494	up	2.75066	up	-1.61335	down	UNKNOWN
C075R030	0.000465437	1.68556	up	1.37483	up	1.22602	up	UNKNOWN
C237R123	0.000434784	1.68424	up	1.81913	up	-1.08009	down	UNKNOWN
C233R062	5.87323e-07	1.56133	up	2.07232	up	-1.32728	down	UNKNOWN
C035R077	0.00314817	1.55759	up	1.43986	up	1.08177	up	UNKNOWN
C038R105	0.00139393	1.53931	up	1.77507	up	-1.15316	down	UNKNOWN
C108R100	0.00958859	1.50841	up	1.66543	up	-1.10409	down	UNKNOWN
C159R168	2.64116e-09	1.48705	up	2.17496	up	-1.4626	down	UNKNOWN
C244R143	1.2574e-09	1.47782	up	2.14149	up	-1.44909	down	UNKNOWN
C201R116	0.00962873	1.46439	up	1.77342	up	-1.21103	down	UNKNOWN
C177R032	0.000767399	1.46363	up	1.6936	up	-1.15712	down	UNKNOWN
C002R149	2.29674e-09	1.46254	up	2.20212	up	-1.50568	down	UNKNOWN
C199R017	2.88611e-05	1.44932	up	1.8987	up	-1.31006	down	UNKNOWN
C165R024	1.37516e-08	1.44089	up	2.83075	up	-1.96459	down	UNKNOWN
C224R108	0.00389957	1.4403	up	1.55923	up	-1.08257	down	UNKNOWN
C265R065	0.000851142	1.43095	up	1.6338	up	-1.14176	down	UNKNOWN
C204R068	0.000381204	1.42612	up	1.85314	up	-1.29942	down	UNKNOWN
C011R125	0.000405848	1.41703	up	1.82265	up	-1.28625	down	UNKNOWN
C208R053	0.000198411	1.41394	up	1.54272	up	-1.09108	down	UNKNOWN
C137R167	2.25621e-09	1.39157	up	2.0368	up	-1.46367	down	UNKNOWN
C129R114	0.00776576	1.39038	up	1.93172	up	-1.38935	down	UNKNOWN
C168R103	5.94937e-08	1.38998	up	2.19693	up	-1.58055	down	UNKNOWN
C162R125	1.2593e-08	1.38366	up	2.6144	up	-1.88948	down	UNKNOWN
C055R008	0.00704835	1.38081	up	2.02601	up	-1.46726	down	UNKNOWN
C154R101	4.66381e-10	1.37792	up	2.04204	up	-1.48198	down	UNKNOWN
C133R113	0.00656031	1.34668	up	1.97687	up	-1.46795	down	UNKNOWN
C164R081	2.85357e-06	1.33548	up	1.80313	up	-1.35018	down	UNKNOWN
C264R139	0.000616373	1.32477	up	-11.126	down	14.7394	up	UNKNOWN
C182R074	0.00913458	1.32414	up	2.01307	up	-1.52029	down	UNKNOWN
C109R001	1.37054e-11	1.31721	up	-1.17546	down	1.54833	up	UNKNOWN
C262R081	0.00144021	1.31515	up	1.50063	up	-1.14104	down	UNKNOWN
C007R027	9.63394e-05	1.29961	up	1.82157	up	-1.40163	down	UNKNOWN
C038R158	0.000796237	1.28857	up	1.64337	up	-1.27534	down	UNKNOWN
C185R116	0.000303798	1.28768	up	1.92461	up	-1.49463	down	UNKNOWN
C088R106	0.00445332	1.2849	up	1.67171	up	-1.30105	down	UNKNOWN
C261R080	0.00213459	1.27585	up	1.51838	up	-1.19009	down	UNKNOWN
C235R138	0.000173235	1.27048	up	1.6977	up	-1.33627	down	UNKNOWN
C110R035	0.00596235	1.26991	up	1.79099	up	-1.41032	down	UNKNOWN
C130R037	0.000403326	1.26744	up	1.56032	up	-1.23108	down	UNKNOWN
C203R099	6.89298e-09	1.26742	up	1.80785	up	-1.4264	down	UNKNOWN
C084R113	0.00525875	1.26297	up	1.75692	up	-1.3911	down	UNKNOWN
C014R123	3.50822e-14	1.24296	up	1.63574	up	-1.316	down	UNKNOWN
C007R088	0.000806879	1.23934	up	1.72536	up	-1.39216	down	UNKNOWN
C249R069	0.0036646	1.21286	up	1.76728	up	-1.45712	down	UNKNOWN
C221R150	1.20843e-08	1.15003	up	1.54793	up	-1.34599	down	UNKNOWN
C144R152	0.000880591	1.14627	up	2.05895	up	-1.79621	down	UNKNOWN
C089R074	0.00478548	1.13976	up	1.70105	up	-1.49246	down	UNKNOWN
C184R079	0.00348722	1.11911	up	2.09634	up	-1.87322	down	UNKNOWN
C160R067	3.12686e-08	1.0987	up	1.53262	up	-1.39495	down	UNKNOWN
C157R052	0.00221501	1.0905	up	1.5255	up	-1.3989	down	UNKNOWN
C249R134	0.00190108	1.08258	up	1.55039	up	-1.43213	down	UNKNOWN
C100R123	0.000141611	1.06374	up	1.50159	up	-1.41161	down	UNKNOWN
C047R099	5.90119e-18	1.04829	up	-1.43965	down	1.50917	up	UNKNOWN
C139R001	0.0010993	1.02094	up	-2.01216	down	2.05429	up	UNKNOWN
C121R129	0.00141158	1.0205	up	-1.5511	down	1.58289	up	UNKNOWN
C214R061	0.00520284	1.01815	up	-2.40838	down	2.45211	up	UNKNOWN
C203R106	0.00129816	-1.00264	down	-2.2143	down	2.20845	up	UNKNOWN
C132R050	2.29034e-17	-1.01156	down	-1.57127	down	1.55332	up	UNKNOWN
C109R124	9.44465e-18	-1.03366	down	-1.58278	down	1.53123	up	UNKNOWN
C181R013	0.00358781	-1.04668	down	1.52538	up	-1.5966	down	UNKNOWN
C175R150	0.00620124	-1.0599	down	1.55902	up	-1.6524	down	UNKNOWN
C159R095	0.00579092	-1.08207	down	-2.3562	down	2.17748	up	UNKNOWN
C184R115	0.0027579	-1.08865	down	-1.74397	down	1.60196	up	UNKNOWN
C185R147	0.00104162	-1.09066	down	-2.23084	down	2.04539	up	UNKNOWN
C194R161	1.67462e-07	-1.09235	down	2.27137	up	-2.48113	down	UNKNOWN
C222R121	0.000941973	-1.09251	down	1.63333	up	-1.78443	down	UNKNOWN
C150R024	0.00114329	-1.09577	down	-1.70661	down	1.55745	up	UNKNOWN
C243R062	0.000669996	-1.09629	down	-1.773	down	1.61727	up	UNKNOWN
C094R099	1.04735e-05	-1.12336	down	1.36331	up	-1.53149	down	UNKNOWN
C164R107	0.000221628	-1.14026	down	1.51649	up	-1.72918	down	UNKNOWN
C018R041	0.00543482	-1.14399	down	-2.55643	down	2.23466	up	UNKNOWN
C195R067	1.14167e-15	-1.15929	down	-1.71494	down	1.47931	up	UNKNOWN
C190R161	2.97161e-05	-1.16768	down	-1.56335	down	1.33885	up	UNKNOWN
C258R039	0.00958618	-1.18416	down	-1.59279	down	1.34508	up	UNKNOWN
C051R072	0.00659642	-1.18847	down	-1.66315	down	1.3994	up	UNKNOWN
C069R016	6.17097e-05	-1.19687	down	1.49705	up	-1.79178	down	UNKNOWN
C057R081	0.00176348	-1.22224	down	-1.89674	down	1.55185	up	UNKNOWN
C074R101	2.19425e-17	-1.28738	down	-1.80163	down	1.39946	up	UNKNOWN
C173R008	4.47059e-09	-1.30213	down	-2.10843	down	1.61921	up	UNKNOWN
C092R027	5.66786e-05	-1.31277	down	-1.8079	down	1.37716	up	UNKNOWN
C047R072	0.002323	-1.3881	down	-1.77748	down	1.28052	up	UNKNOWN
C001R107	0.00100174	-1.39244	down	-1.65376	down	1.18767	up	UNKNOWN
C202R151	2.90599e-05	-1.39969	down	-1.64249	down	1.17346	up	UNKNOWN
C138R064	0.00576563	-1.42026	down	-1.58487	down	1.1159	up	UNKNOWN
C108R094	0.000886162	-1.42602	down	-2.0109	down	1.41015	up	UNKNOWN
C202R136	0.00167419	-1.42677	down	-1.69817	down	1.19022	up	UNKNOWN
C065R054	3.60399e-06	-1.43686	down	-1.65365	down	1.15087	up	UNKNOWN
C075R043	0.0057226	-1.46028	down	-1.76432	down	1.20821	up	UNKNOWN
C237R130	0.00791194	-1.49558	down	-1.6913	down	1.13087	up	UNKNOWN
C235R117	0.00155206	-1.50609	down	-1.85924	down	1.23448	up	UNKNOWN
C075R010	0.000330484	-1.52356	down	-2.3614	down	1.54992	up	UNKNOWN
C265R062	0.00304258	-1.52535	down	-1.33343	down	-1.14393	down	UNKNOWN
C263R025	4.45297e-05	-1.52766	down	-1.81975	down	1.1912	up	UNKNOWN
C088R095	0.000397731	-1.53043	down	-1.65807	down	1.0834	up	UNKNOWN
C088R110	6.08613e-06	-1.54748	down	-1.82588	down	1.1799	up	UNKNOWN
C048R089	0.00321706	-1.55309	down	-2.76411	down	1.77974	up	UNKNOWN
C145R115	0.00914715	-1.5847	down	-1.59766	down	1.00818	up	UNKNOWN
C008R053	5.42926e-05	-1.59618	down	-1.87049	down	1.17185	up	UNKNOWN
C147R045	1.64291e-05	-1.60248	down	-1.64196	down	1.02464	up	UNKNOWN
C066R077	1.85114e-05	-1.61043	down	-1.9342	down	1.20105	up	UNKNOWN
C093R105	0.000535565	-1.61283	down	-1.75905	down	1.09066	up	UNKNOWN
C023R056	0.000303877	-1.61529	down	-2.31245	down	1.4316	up	UNKNOWN
C098R152	0.000478224	-1.63485	down	-1.73276	down	1.05989	up	UNKNOWN
C174R136	0.000225153	-1.66114	down	-2.06105	down	1.24074	up	UNKNOWN
C239R144	0.0060116	-1.68122	down	-1.22889	down	-1.36807	down	UNKNOWN
C200R108	0.000251556	-1.68196	down	-1.93705	down	1.15166	up	UNKNOWN
C180R143	0.000670457	-1.68438	down	-2.33415	down	1.38577	up	UNKNOWN
C124R065	0.00101705	-1.68777	down	-1.75159	down	1.03781	up	UNKNOWN
C136R034	0.00205339	-1.71963	down	-2.09095	down	1.21593	up	UNKNOWN
C232R098	0.000368504	-1.7426	down	-2.25178	down	1.29219	up	UNKNOWN
C041R039	0.00360581	-1.74493	down	-1.43905	down	-1.21256	down	UNKNOWN
C001R136	0.000169511	-1.76019	down	-1.76381	down	1.00206	up	UNKNOWN
C234R124	0.000246276	-1.77765	down	-2.62305	down	1.47557	up	UNKNOWN
C085R030	0.000360401	-1.83496	down	-1.68592	down	-1.0884	down	UNKNOWN
C232R009	0.00721061	-1.84246	down	-1.81827	down	-1.0133	down	UNKNOWN
C188R128	0.000532503	-1.84263	down	-2.51928	down	1.36722	up	UNKNOWN
C056R119	0.00126976	-1.87197	down	-2.66939	down	1.42598	up	UNKNOWN
C175R145	0.000435694	-1.909	down	-1.63733	down	-1.16592	down	UNKNOWN
C148R010	8.25304e-05	-1.91422	down	-1.90705	down	-1.00376	down	UNKNOWN
C114R120	0.000115123	-1.94322	down	-2.39135	down	1.23061	up	UNKNOWN
C077R050	1.09403e-05	-1.96829	down	-1.68014	down	-1.1715	down	UNKNOWN
C226R111	0.000328748	-2.00188	down	-1.96377	down	-1.0194	down	UNKNOWN
C266R133	7.26731e-05	-2.02362	down	-2.02838	down	1.00235	up	UNKNOWN
C169R119	4.63461e-05	-2.04763	down	-1.9629	down	-1.04317	down	UNKNOWN
C064R014	0.00468622	-2.08993	down	-2.06995	down	-1.00965	down	UNKNOWN
C148R021	0.00138958	-2.09218	down	-2.07114	down	-1.01016	down	UNKNOWN
C093R082	0.00236718	-2.12728	down	-2.16218	down	1.01641	up	UNKNOWN
C224R033	5.54683e-06	-2.13756	down	-1.90073	down	-1.1246	down	UNKNOWN
C244R122	0.00885788	-2.17124	down	-2.71313	down	1.24957	up	UNKNOWN
C095R153	0.000754635	-2.29659	down	-2.40952	down	1.04917	up	UNKNOWN
C032R089	0.000282748	-2.33044	down	-2.74661	down	1.17858	up	UNKNOWN
C031R084	0.00543439	-2.54264	down	-2.94085	down	1.15661	up	UNKNOWN
C184R147	0.000704143	-2.56177	down	-1.63856	down	-1.56343	down	UNKNOWN
C109R100	8.76709e-06	-2.63853	down	-1.87426	down	-1.40777	down	UNKNOWN
C037R138	0.00153445	-2.65791	down	-2.24795	down	-1.18237	down	UNKNOWN
C127R144	0.000239401	-2.65898	down	-2.24816	down	-1.18274	down	UNKNOWN
C248R032	0.00191549	-2.74345	down	-2.78851	down	1.01642	up	UNKNOWN
C225R028	2.64904e-05	-2.7708	down	-1.99847	down	-1.38646	down	UNKNOWN
C140R083	0.00141873	-2.80004	down	-2.17278	down	-1.28869	down	UNKNOWN
C206R139	2.58026e-06	-2.82143	down	-2.02466	down	-1.39354	down	UNKNOWN
C094R054	0.00335425	-3.0078	down	-2.79715	down	-1.07531	down	UNKNOWN
C134R112	1.52475e-05	-3.24783	down	-2.13569	down	-1.52074	down	UNKNOWN
C209R154	0.000597823	-3.37365	down	-2.03007	down	-1.66184	down	UNKNOWN
C085R071	7.92164e-13	-4.23491	down	-3.92938	down	-1.07776	down	UNKNOWN
C210R149	0.000378946	-5.90641	down	-3.11327	down	-1.89717	down	UNKNOWN
C024R123	0.000925042	-7.58999	down	-3.62136	down	-2.0959	down	UNKNOWN
C206R156	4.87159e-12	-11.551	down	-12.9163	down	1.11819	up	UNKNOWN
C227R038	0.00031526	-1.10595	down	-1.65484	down	1.4963	up	von Willebrand factor type D domain			smart00216	VWD, von Willebrand factor (vWF) type D domain. Von Willebrand factor contains several type D domains: D1 and D2 are present within the N-terminal propeptide whereas the remaining D domains are required for multimerisation.
C171R148	0.00852894	-2.19649	down	-1.94825	down	-1.12742	down	Zinc carboxypeptidase A 1	4817137	Q29NC4	cd03860	M14_CP_A-B_like, The Peptidase M14 Carboxypeptidase (CP) A/B subfamily is one of two main M14 CP subfamilies defined by sequence and structural homology, the other being the N/E subfamily. CPs hydrolyze single, C-terminal amino acids from polypeptide chains. They have a recognition site for the free C-terminal carboxyl group, which is a key determinant of specificity. Enzymes belonging to the A/B…
C147R169	0.00617267	-2.32048	down	-1.99505	down	-1.16312	down	Zinc carboxypeptidase A 1	4817137	Q29NC4	cd03860	M14_CP_A-B_like, The Peptidase M14 Carboxypeptidase (CP) A/B subfamily is one of two main M14 CP subfamilies defined by sequence and structural homology, the other being the N/E subfamily. CPs hydrolyze single, C-terminal amino acids from polypeptide chains. They have a recognition site for the free C-terminal carboxyl group, which is a key determinant of specificity. Enzymes belonging to the A/B…
C071R016	0.00101952	1.61699	up	1.95971	up	-1.21195	down	Zinc finger protein rotund	40879	Q9VI93	na
C137R061	0.00742137	-1.64071	down	-2.2117	down	1.34802	up	Zinc metalloproteinase nas-7	182368	P55113	cd04280	ZnMc_astacin_like, Zinc-dependent metalloprotease, astacin_like subfamily or peptidase family M12A, a group of zinc-dependent proteolytic enzymes with a HExxH zinc-binding site/active site. Members of this family may have an amino terminal propeptide, which is cleaved to yield the active protease domain, which is consequently always found at the N-terminus in multi-domain architectures. This fami…
C254R163	0.00926847	-1.40443	down	-1.77483	down	1.26373	up				pfam00386	C1q, C1q domain. C1q is a subunit of the C1 enzyme complex that activates the serum complement system.
C031R096	0.00648397	-1.43396	down	-1.83794	down	1.28173	up				pfam00386	C1q, C1q domain. C1q is a subunit of the C1 enzyme complex that activates the serum complement system.
C212R120	4.62515e-05	-2.06906	down	-2.85492	down	1.37982	up					CHK, ZnF_C4 abd HLH domain containing kinases domain. subfamily of choline kinases.

## Sheet: Host vs Stv_24h
		ATL 24 v STV 24		COHO 24 v STV 24		SOX 24 v STV 24
Spot ID	p-value	Fold change([Atl-24h] vs [Starved-24h])	Regulation([Atl-24h] vs [Starved-24h])	Fold change([Coho-24h] vs [Starved-24h])	Regulation([Coho-24h] vs [Starved-24h])	Fold change([Sox-24h] vs [Starved-24h])	Regulation([Sox-24h] vs [Starved-24h])	Description	GeneID	SwissProt Accession	CDD	Description
C151R019	3.57009e-06	-1.22345	down	-2.00634	down	-1.83486	down	[Pyruvate dehydrogenase [lipoamide]] kinase, mitochondrial OS=Drosophila melanogaster GN=Pdk PE=2 SV=2
C130R044	1.27476e-05	-1.12462	down	-2.24857	down	-1.99446	down	[Pyruvate dehydrogenase [lipoamide]] kinase, mitochondrial OS=Drosophila melanogaster GN=Pdk PE=2 SV=2
C236R018	7.92652e-05	3.8061	up	2.23933	up	1.99375	up	Absent in melanoma 1 protein OS=Homo sapiens GN=AIM1 PE=1 SV=3
C107R059	0.000145182	2.92354	up	2.04106	up	1.70691	up	Absent in melanoma 1 protein OS=Homo sapiens GN=AIM1 PE=1 SV=3
C102R119	5.42868e-05	2.88871	up	2.07939	up	1.90011	up	Beta-crystallin A1 OS=Mus musculus GN=Cryba1 PE=2 SV=2
C175R153	0.00012174	2.89997	up	2.01	up	1.86031	up	Beta-crystallin A1 OS=Mus musculus GN=Cryba1 PE=2 SV=2
C191R061	1.30346e-05	4.87942	up	2.88603	up	2.35937	up	Endoglycoceramidase OS=Cyanea nozakii PE=1 SV=1
C093R072	0.000137999	4.0451	up	2.77991	up	2.15356	up	Endoglycoceramidase OS=Cyanea nozakii PE=1 SV=1
C209R042	0.00169402	5.46555	up	2.10583	up	2.21634	up	Gamma-crystallin A OS=Mus musculus GN=Cryga PE=2 SV=2
C019R100	0.0022908	5.1305	up	2.12972	up	2.16295	up	Gamma-crystallin A OS=Mus musculus GN=Cryga PE=2 SV=2
C171R048	0.00122569	4.52366	up	2.14151	up	2.14581	up	Gamma-crystallin A OS=Mus musculus GN=Cryga PE=2 SV=2
C201R161	0.00266489	3.48827	up	2.49443	up	1.78142	up	Gamma-crystallin M1-2 OS=Lithobates catesbeiana PE=2 SV=1
C224R023	0.00026008	3.29365	up	2.36426	up	1.97121	up	Gamma-crystallin-1 OS=Xenopus laevis GN=cryg1 PE=3 SV=1
C103R001	0.00036047	3.25715	up	2.35518	up	1.95992	up	Gamma-crystallin-1 OS=Xenopus laevis GN=cryg1 PE=3 SV=1
C234R075	5.5871e-14	-1.29272	down	-1.70746	down	-1.55179	down	HIG1 domain family member 1A, mitochondrial OS=Mus musculus GN=Higd1a PE=2 SV=1
C072R033	1.12063e-15	-1.37319	down	-1.6265	down	-1.5685	down	HIG1 domain family member 1A, mitochondrial OS=Mus musculus GN=Higd1a PE=2 SV=1
C231R155	1.18176e-17	-1.38328	down	-1.65734	down	-1.63306	down	HIG1 domain family member 1A, mitochondrial OS=Mus musculus GN=Higd1a PE=2 SV=1
C081R033	1.76815e-15	-1.402	down	-1.65035	down	-1.66073	down	HIG1 domain family member 1A, mitochondrial OS=Mus musculus GN=Higd1a PE=2 SV=1
C255R160	1.24587e-07	2.2334	up	1.8879	up	1.55953	up	Influenza virus NS1A-binding protein homolog B OS=Danio rerio GN=ivns1abpb PE=2 SV=1
C064R010	0.000728022	2.49467	up	1.78436	up	2.00338	up	Kelch domain-containing protein 8B OS=Rattus norvegicus GN=Klhdc8b PE=2 SV=1
C175R050	4.03646e-05	2.41293	up	1.86004	up	1.88749	up	Kelch domain-containing protein 8B OS=Rattus norvegicus GN=Klhdc8b PE=2 SV=1
C078R072	0.000135305	1.66363	up	1.87973	up	1.31919	up	Kelch-like protein 40 OS=Xenopus tropicalis GN=klhl40 PE=2 SV=1
C253R037	0.000176283	1.62414	up	1.5618	up	1.17371	up	Kelch-like protein 40 OS=Xenopus tropicalis GN=klhl40 PE=2 SV=1
C085R104	1.04526e-08	1.73163	up	2.10794	up	1.54608	up	Kinectin OS=Mus musculus GN=Ktn1 PE=1 SV=1
C215R143	0.00665379	1.48418	up	1.57451	up	1.04831	up	Laminin subunit gamma-1 OS=Homo sapiens GN=LAMC1 PE=1 SV=3
C264R088	0.00181028	1.81027	up	1.92424	up	1.64653	up	Matrix metalloproteinase-9 OS=Bos taurus GN=MMP9 PE=2 SV=1
C263R125	0.00119093	1.8431	up	1.9782	up	1.53552	up	Matrix metalloproteinase-9 OS=Bos taurus GN=MMP9 PE=2 SV=1
C029R063	2.5451e-09	-1.67898	down	-2.2295	down	-2.17526	down	Mitochondrial carnitine/acylcarnitine carrier protein CACL OS=Homo sapiens GN=SLC25A29 PE=2 SV=2
C093R067	0.00118101	1.51589	up	1.37066	up	1.403	up	PiggyBac transposable element-derived protein 3 OS=Homo sapiens GN=PGBD3 PE=2 SV=3
C002R062	0.000405121	2.73228	up	2.23482	up	2.35678	up	Pregnancy zone protein OS=Homo sapiens GN=PZP PE=1 SV=4
C122R133	0.00213054	2.72539	up	2.2844	up	2.13451	up	Pregnancy zone protein OS=Homo sapiens GN=PZP PE=1 SV=4
C069R019	0.00816924	-2.82063	down	1.16709	up	-1.69162	down	Pro-resilin OS=Drosophila melanogaster GN=resilin PE=1 SV=1
C028R080	0.000296203	-1.29133	down	-2.761	down	-1.71759	down	rRNA/tRNA 2'-O-methyltransferase fibrillarin-like protein 1 OS=Mus musculus GN=Fbll1 PE=2 SV=1
C157R002	0.00362455	1.0407	up	-1.50466	down	-1.08799	down	Transcription factor E2F4 OS=Homo sapiens GN=E2F4 PE=1 SV=2
C041R031	0.000173285	1.53	up	1.39449	up	1.45914	up	Transposable element Tc1 transposase OS=Caenorhabditis elegans GN=tc1a PE=3 SV=1
C064R044	2.1796e-09	1.83762	up	1.42034	up	1.74054	up	Transposable element Tc3 transposase OS=Caenorhabditis elegans GN=tc3a PE=1 SV=1
C032R106	0.0017244	1.93694	up	1.87471	up	2.06198	up	Uncharacterized protein R08D7.4 OS=Caenorhabditis elegans GN=R08D7.4 PE=2 SV=3
C126R134	0.00568392	2.22331	up	1.68951	up	2.02623	up	Uncharacterized protein R08D7.4 OS=Caenorhabditis elegans GN=R08D7.4 PE=2 SV=3
C035R026	0.00142493	1.56095	up	1.54897	up	1.50554	up	Venom protein 302 OS=Lychas mucronatus PE=2 SV=1
C092R157	0.00186565	1.50446	up	1.53214	up	1.4502	up	Venom protein 302 OS=Lychas mucronatus PE=2 SV=1
C093R053	0.00312743	-1.50371	down	-1.21265	down	-1.05837	down	Zinc finger protein 367 OS=Homo sapiens GN=ZNF367 PE=1 SV=1
C148R066	1.0683e-06	1.3816	up	1.58212	up	1.62873	up	2-acylglycerol O-acyltransferase 1	407225	Q70VZ7	pfam03982	DAGAT, Diacylglycerol acyltransferase. The terminal step of triacylglycerol (TAG) formation is catalysed by the enzyme diacylglycerol acyltransferase (DAGAT).
C067R138	0.00297367	1.64491	up	1.35851	up	1.46344	up	2-acylglycerol O-acyltransferase 1	380391	Q3KPP4	pfam03982	DAGAT, Diacylglycerol acyltransferase. The terminal step of triacylglycerol (TAG) formation is catalysed by the enzyme diacylglycerol acyltransferase (DAGAT).
C062R122	2.81471e-08	2.3013	up	2.62216	up	2.26222	up	2-amino-3-carboxymuconate-6-semialdehyde decarboxylase	171385	Q8R5M5	pfam04909	Amidohydro_2, Amidohydrolase. These proteins are amidohydrolases that are related to pfam01979.
C047R134	0.00412165	1.30198	up	-1.59876	down	-1.22092	down	40S ribosomal protein SA		Q0PXX8	PTZ00254	PTZ00254, 40S ribosomal protein SA; Provisional.
C212R114	0.00555644	-1.64375	down	-1.22056	down	-1.38947	down	5-nucleotidase		P29240	pfam02872	5_nucleotid_C, 5-nucleotidase, C-terminal domain.
C111R055	2.48299e-10	11.2182	up	2.65152	up	9.91096	up	60S ribosomal protein L7	420182	Q5ZJ56	TIGR01310	L7, Members of this family average ~ 250 residues in length, somewhat longer than the archaeal L30P/L7E homolog (~ 155 residues) and much longer than the related bacterial/organellar form (~ 60 residues).
C117R031	8.80412e-05	-1.46816	down	-1.09418	down	-1.50146	down	7-dehydrocholesterol reductase	841465	Q9LDU6	pfam01222	ERG4_ERG24, Ergosterol biosynthesis ERG4/ERG24 family.
C073R098	1.45265e-05	-1.44238	down	-1.11767	down	-1.50304	down	7-dehydrocholesterol reductase	841465	Q9LDU6	pfam01222	ERG4_ERG24, Ergosterol biosynthesis ERG4/ERG24 family.
C172R137	4.3833e-05	2.74063	up	2.69406	up	4.9673	up	82 kDa matrix metalloproteinase-9	4318	P14780	pfam01456	Mucin, Mucin-like glycoprotein. This family of trypanosomal proteins resemble vertebrate mucins. The protein consists of three regions. The N and C terminii are conserved between all members of the family, whereas the central region is not well conserved and contains a large number of threonine residues which can be glycosylated. Indirect evidence suggested that these genes might encode the core …
C198R069	7.12891e-05	2.83883	up	2.69985	up	4.73478	up	82 kDa matrix metalloproteinase-9	4318	P14780	pfam01456	Mucin, Mucin-like glycoprotein. This family of trypanosomal proteins resemble vertebrate mucins. The protein consists of three regions. The N and C terminii are conserved between all members of the family, whereas the central region is not well conserved and contains a large number of threonine residues which can be glycosylated. Indirect evidence suggested that these genes might encode the core …
C068R042	0.00475179	3.33971	up	1.64564	up	1.68192	up	Acidic mammalian chitinase	282645	Q95M17	cd02872	GH18_chitolectin_chitotriosidase, This conserved domain family includes a large number of catalytically inactive chitinase-like lectins (chitolectins) including YKL-39, YKL-40 (HCGP39), YM1, oviductin, and AMCase (acidic mammalian chitinase), as well as catalytically active chitotriosidases. The conserved domain is an eight-stranded alpha/beta barrel fold belonging to the family 18 glycosyl hydro…
C149R080	0.00171895	3.2501	up	1.80974	up	1.46031	up	Acidic mammalian chitinase	282645	Q95M17	cd02872	GH18_chitolectin_chitotriosidase, This conserved domain family includes a large number of catalytically inactive chitinase-like lectins (chitolectins) including YKL-39, YKL-40 (HCGP39), YM1, oviductin, and AMCase (acidic mammalian chitinase), as well as catalytically active chitotriosidases. The conserved domain is an eight-stranded alpha/beta barrel fold belonging to the family 18 glycosyl hydro…
C004R146	0.00567212	-1.55984	down	-1.28178	down	-1.26955	down	Adenylate kinase isoenzyme 1	11636	Q9R0Y5	TIGR01360	aden_kin_iso1, Members of this family are adenylate kinase, EC 2.7.4.3. This clade is found only in eukaryotes and includes human adenylate kinase isozyme 1 (myokinase). Within the adenylate kinase superfamily, this set appears specifically closely related to a subfamily of eukaryotic UMP-CMP kinases (TIGR01359), rather than to the large clade of bacterial, archaeal, and eukaryotic adenylate kina…
C159R089	0.00249138	-1.62337	down	-1.11402	down	-1.30599	down	Adenylate kinase isoenzyme 1	11636	Q9R0Y5	TIGR01360	aden_kin_iso1, Members of this family are adenylate kinase, EC 2.7.4.3. This clade is found only in eukaryotes and includes human adenylate kinase isozyme 1 (myokinase). Within the adenylate kinase superfamily, this set appears specifically closely related to a subfamily of eukaryotic UMP-CMP kinases (TIGR01359), rather than to the large clade of bacterial, archaeal, and eukaryotic adenylate kina…
C118R089	0.000767954	-1.18545	down	-1.56138	down	-1.3881	down	Adenylate kinase isoenzyme 1	396002	P05081	TIGR01360	aden_kin_iso1, Members of this family are adenylate kinase, EC 2.7.4.3. This clade is found only in eukaryotes and includes human adenylate kinase isozyme 1 (myokinase). Within the adenylate kinase superfamily, this set appears specifically closely related to a subfamily of eukaryotic UMP-CMP kinases (TIGR01359), rather than to the large clade of bacterial, archaeal, and eukaryotic adenylate kina…
C257R149	0.00854899	-1.6891	down	-1.28607	down	-1.45051	down	ADP-ribosylation factor 1 sp|P61210.2|ARF1_LOCMI RecName: Full=ADP-ribosylation factor 1	40506	P61209	cd04150	Arf1_5_like, Arf1-Arf5-like subfamily. This subfamily contains Arf1, Arf2, Arf3, Arf4, Arf5, and related proteins. Arfs1-5 are soluble proteins that are crucial for assembling coat proteins during vesicle formation. Each contains an N-terminal myristoylated amphipathic helix that is folded into the protein in the GDP-bound state. GDP/GTP exchange exposes the helix, which anchors to the membrane. …
C157R142	3.23062e-05	-1.58991	down	-1.3922	down	-1.61009	down	ADP-ribosylation factor 1 sp|P61210.2|ARF1_LOCMI RecName: Full=ADP-ribosylation factor 1	40506	P61209	cd04150	Arf1_5_like, Arf1-Arf5-like subfamily. This subfamily contains Arf1, Arf2, Arf3, Arf4, Arf5, and related proteins. Arfs1-5 are soluble proteins that are crucial for assembling coat proteins during vesicle formation. Each contains an N-terminal myristoylated amphipathic helix that is folded into the protein in the GDP-bound state. GDP/GTP exchange exposes the helix, which anchors to the membrane. …
C059R026	0.00185008	3.89886	up	1.94589	up	2.17741	up	Advillin		O88398	smart00262	GEL, Gelsolin homology domain. Gelsolin/severin/villin homology domain. Calcium-binding and actin-binding. Both intra- and extracellular domains.
C158R151	0.000101774	4.00532	up	1.68639	up	1.94182	up	Advillin		O88398	smart00262	GEL, Gelsolin homology domain. Gelsolin/severin/villin homology domain. Calcium-binding and actin-binding. Both intra- and extracellular domains.
C029R117	0.000650034	1.17577	up	1.54203	up	1.37239	up	Aldehyde dehydrogenase family 8 member A1	64577	Q9H2A2	cd07093	ALDH_F8_HMSADH, Human aldehyde dehydrogenase family 8 member A1-like. In humans, the aldehyde dehydrogenase family 8 member A1 (ALDH8A1) protein functions to convert 9-cis-retinal to 9-cis-retinoic acid and has a preference for NAD+. Also included in this CD is the 2-hydroxymuconic semialdehyde dehydrogenase (HMSADH) which catalyzes the conversion of 2-hydroxymuconic semialdehyde to 4-oxalocroton…
C094R059	0.00329764	3.1372	up	1.55195	up	1.27822	up	Alkaline phosphatase, placental-like	251	P10696	smart00098	alkPPc, Alkaline phosphatase homologues.
C199R079	6.10522e-07	3.84833	up	2.58228	up	2.10878	up	Anionic trypsin-1	24691	P00762	smart00020	Tryp_SPc, Trypsin-like serine protease. Many of these are synthesised as inactive precursor zymogens that are cleaved during limited proteolysis to generate their active forms. A few, however, are active as single chain molecules, and others are inactive due to substitutions of the catalytic triad residues.
C036R034	2.05537e-06	3.71558	up	2.62065	up	2.01772	up	Anionic trypsin-1	24691	P00762	smart00020	Tryp_SPc, Trypsin-like serine protease. Many of these are synthesised as inactive precursor zymogens that are cleaved during limited proteolysis to generate their active forms. A few, however, are active as single chain molecules, and others are inactive due to substitutions of the catalytic triad residues.
C005R080	4.21675e-05	2.93502	up	2.43718	up	1.96568	up	Anionic trypsin-2	25052	P00763	smart00020	Tryp_SPc, Trypsin-like serine protease. Many of these are synthesised as inactive precursor zymogens that are cleaved during limited proteolysis to generate their active forms. A few, however, are active as single chain molecules, and others are inactive due to substitutions of the catalytic triad residues.
C168R106	4.89155e-06	2.92967	up	2.49291	up	1.86172	up	Anionic trypsin-2	25052	P00763	smart00020	Tryp_SPc, Trypsin-like serine protease. Many of these are synthesised as inactive precursor zymogens that are cleaved during limited proteolysis to generate their active forms. A few, however, are active as single chain molecules, and others are inactive due to substitutions of the catalytic triad residues.
C188R108	1.95885e-05	3.05737	up	1.85371	up	1.72435	up	Ankyrin repeats			cd00204	ANK, ankyrin repeats; ankyrin repeats mediate protein-protein interactions in very diverse families of proteins. The number of ANK repeats in a protein can range from 2 to over 20 (ankyrins, for example). ANK repeats may occur in combinations with other types of domains. The structural repeat unit contains two antiparallel helices and a beta-hairpin, repeats are stacked in a superhelical arrangem…
C027R148	0.00226908	2.21664	up	1.82332	up	1.66657	up	Ankyrin repeats			cd00204	ANK, ankyrin repeats; ankyrin repeats mediate protein-protein interactions in very diverse families of proteins. The number of ANK repeats in a protein can range from 2 to over 20 (ankyrins, for example). ANK repeats may occur in combinations with other types of domains. The structural repeat unit contains two antiparallel helices and a beta-hairpin, repeats are stacked in a superhelical arrangem…
C061R119	0.00127607	2.06701	up	2.36941	up	1.63751	up	Ankyrin repeats			cd00204	ANK, ankyrin repeats; ankyrin repeats mediate protein-protein interactions in very diverse families of proteins. The number of ANK repeats in a protein can range from 2 to over 20 (ankyrins, for example). ANK repeats may occur in combinations with other types of domains. The structural repeat unit contains two antiparallel helices and a beta-hairpin, repeats are stacked in a superhelical arrangem…
C187R137	0.000331125	2.47642	up	1.99721	up	1.53357	up	Ankyrin repeats			cd00204	ANK, ankyrin repeats; ankyrin repeats mediate protein-protein interactions in very diverse families of proteins. The number of ANK repeats in a protein can range from 2 to over 20 (ankyrins, for example). ANK repeats may occur in combinations with other types of domains. The structural repeat unit contains two antiparallel helices and a beta-hairpin, repeats are stacked in a superhelical arrangem…
C041R049	0.00220235	2.01108	up	1.66381	up	1.4427	up	Ankyrin repeats			cd00204	ANK, ankyrin repeats; ankyrin repeats mediate protein-protein interactions in very diverse families of proteins. The number of ANK repeats in a protein can range from 2 to over 20 (ankyrins, for example). ANK repeats may occur in combinations with other types of domains. The structural repeat unit contains two antiparallel helices and a beta-hairpin, repeats are stacked in a superhelical arrangem…
C126R014	0.0014873	2.25823	up	1.87142	up	1.3467	up	Ankyrin repeats			cd00204	ANK, ankyrin repeats; ankyrin repeats mediate protein-protein interactions in very diverse families of proteins. The number of ANK repeats in a protein can range from 2 to over 20 (ankyrins, for example). ANK repeats may occur in combinations with other types of domains. The structural repeat unit contains two antiparallel helices and a beta-hairpin, repeats are stacked in a superhelical arrangem…
C167R134	0.00019637	1.73989	up	1.74408	up	1.66254	up	Ankyrin-3	288	Q12955	cd00204	ANK, ankyrin repeats; ankyrin repeats mediate protein-protein interactions in very diverse families of proteins. The number of ANK repeats in a protein can range from 2 to over 20 (ankyrins, for example). ANK repeats may occur in combinations with other types of domains. The structural repeat unit contains two antiparallel helices and a beta-hairpin, repeats are stacked in a superhelical arrangem…
C077R006	0.000237397	2.13132	up	1.79524	up	2.05209	up	Antichymotrypsin-2		P80034	cd00172	SERPIN, SERine Proteinase INhibitors (serpins) exhibit conformational polymorphism shifting from native to cleaved, latent, delta, or polymorphic forms. Many serpins, such as antitrypsin and antichymotrypsin, function as serine protease inhibitors which regulate blood coagulation cascades. Non-inhibitory serpins perform many diverse functions such as chaperoning proteins or transporting hormones.…
C109R015	0.000126127	2.12996	up	1.68584	up	1.94521	up	Antichymotrypsin-2		P80034	cd00172	SERPIN, SERine Proteinase INhibitors (serpins) exhibit conformational polymorphism shifting from native to cleaved, latent, delta, or polymorphic forms. Many serpins, such as antitrypsin and antichymotrypsin, function as serine protease inhibitors which regulate blood coagulation cascades. Non-inhibitory serpins perform many diverse functions such as chaperoning proteins or transporting hormones.…
C090R010	0.00527523	-1.95486	down	-1.07854	down	-1.46302	down	Arginine kinase		Q9XY07	pfam00217	ATP-gua_Ptrans, ATP:guanido phosphotransferase, C-terminal catalytic domain. The substrate binding site is located in the cleft between N and C-terminal domains, but most of the catalytic residues are found in the larger C-terminal domain.
C098R067	0.000188736	1.82408	up	1.33308	up	1.74947	up	Arylsulfatase A component C	410	P15289	COG3119	AslA, Arylsulfatase A and related enzymes [Inorganic ion transport and metabolism].
C075R084	0.00494061	1.58882	up	1.27964	up	1.62113	up	Arylsulfatase A component C	410	P15289	COG3119	AslA, Arylsulfatase A and related enzymes [Inorganic ion transport and metabolism].
C102R046	7.01243e-05	4.19957	up	2.05985	up	1.80028	up	Aspartic proteinase oryzasin-1	4339639	Q42456	cd05471	pepsin_like, Pepsin-like aspartic proteases, bilobal enzymes that cleave bonds in peptides at acidic pH. Pepsin-like aspartic proteases are found in mammals, plants, fungi and bacteria. These well known and extensively characterized enzymes include pepsins, chymosin, renin, cathepsins, and fungal aspartic proteases. Several have long been known to be medically (renin, cathepsin D and E, pepsin) o…
C125R061	0.000162156	4.07655	up	3.76449	up	3.43315	up	Atrophin-1, Atrophin-1 family. Atrophin-1 is the protein product of the dentatorubral-pallidoluysian atrophy (DRPLA) gene. DRPLA OMIM:125370 is a progressive neurodegenerative disorder. It is caused by the expansion of a CAG repeat in the DRPLA gene on chromosome 12p. This results in an extended polyglutamine region in atrophin-1, that is thought to confer toxicity to the protein, possibly throug…			pfam03154	Atrophin-1, Atrophin-1 family. Atrophin-1 is the protein product of the dentatorubral-pallidoluysian atrophy (DRPLA) gene. DRPLA OMIM:125370 is a progressive neurodegenerative disorder. It is caused by the expansion of a CAG repeat in the DRPLA gene on chromosome 12p. This results in an extended polyglutamine region in atrophin-1, that is thought to confer toxicity to the protein, possibly throug…
C185R064	0.000404405	-1.26734	down	-1.51107	down	-1.17533	down	BNIP3, BNIP3. This family consists of several mammalian specific BCL2/adenovirus E1B 19-kDa protein-interacting protein 3 or BNIP3 sequences. BNIP3 belongs to the Bcl-2 homology 3 (BH3)-only family, a Bcl-2-related family possessing an atypical Bcl-2 homology 3 (BH3) domain, which regulates PCD from mitochondrial sites by selective Bcl-2/Bcl-XL interactions. BNIP3 family members contain a C-termi…			pfam06553	BNIP3, BNIP3. This family consists of several mammalian specific BCL2/adenovirus E1B 19-kDa protein-interacting protein 3 or BNIP3 sequences. BNIP3 belongs to the Bcl-2 homology 3 (BH3)-only family, a Bcl-2-related family possessing an atypical Bcl-2 homology 3 (BH3) domain, which regulates PCD from mitochondrial sites by selective Bcl-2/Bcl-XL interactions. BNIP3 family members contain a C-termi…
C019R112	0.000301948	-1.63273	down	-1.29294	down	-1.05384	down	Bone morphogenetic protein 2-B	397873	P30884	smart00204	TGFB, Transforming growth factor-beta (TGF-beta) family. Family members are active as disulphide-linked homo- or heterodimers. TGFB is a multifunctional peptide that controls proliferation, differentiation, and other functions in many cell types.
C031R096	0.00648397	-2.08232	down	-1.06922	down	-1.43825	down	C1q, C1q domain. C1q is a subunit of the C1 enzyme complex that activates the serum complement system.			pfam00386	C1q, C1q domain. C1q is a subunit of the C1 enzyme complex that activates the serum complement system.
C254R163	0.00926847	-2.0425	down	-1.11567	down	-1.67095	down	C1q, C1q domain. C1q is a subunit of the C1 enzyme complex that activates the serum complement system.			pfam00386	C1q, C1q domain. C1q is a subunit of the C1 enzyme complex that activates the serum complement system.
C028R064	0.00372068	1.51494	up	1.46536	up	1.64005	up	Calcium-dependent secretion activator	49968	Q9NHE5	na
C009R095	0.00270728	1.81616	up	1.35863	up	1.54696	up	Calcium-dependent secretion activator	49968	Q9NHE5	na
C133R031	0.00532171	1.49247	up	1.40656	up	1.53936	up	Calcium-dependent secretion activator	49968	Q9NHE5	na
C089R029	4.83909e-06	1.97701	up	1.51823	up	1.71589	up	Calmodulin-like protein 4	91860	Q96GE6	PTZ00184	PTZ00184, calmodulin; Provisional.
C237R030	1.22723e-10	-1.9762	down	-2.77576	down	-1.99271	down	Candida_ALS, Candida agglutinin-like protein (ALS). This family consists of several agglutinin-like proteins from different Candida species. ALS genes of Candida albicans encode a family of cell-surface glycoproteins with a three-domain structure. Each Als protein has a relatively conserved N-terminal domain, a central domain consisting of a tandemly repeated motif, and a serine-threonine-rich C-…			pfam05792	Candida_ALS, Candida agglutinin-like protein (ALS). This family consists of several agglutinin-like proteins from different Candida species. ALS genes of Candida albicans encode a family of cell-surface glycoproteins with a three-domain structure. Each Als protein has a relatively conserved N-terminal domain, a central domain consisting of a tandemly repeated motif, and a serine-threonine-rich C-…
C182R126	3.48338e-11	-2.11978	down	-2.60033	down	-2.14439	down	Candida_ALS, Candida agglutinin-like protein (ALS). This family consists of several agglutinin-like proteins from different Candida species. ALS genes of Candida albicans encode a family of cell-surface glycoproteins with a three-domain structure. Each Als protein has a relatively conserved N-terminal domain, a central domain consisting of a tandemly repeated motif, and a serine-threonine-rich C-…			pfam05792	Candida_ALS, Candida agglutinin-like protein (ALS). This family consists of several agglutinin-like proteins from different Candida species. ALS genes of Candida albicans encode a family of cell-surface glycoproteins with a three-domain structure. Each Als protein has a relatively conserved N-terminal domain, a central domain consisting of a tandemly repeated motif, and a serine-threonine-rich C-…
C194R112	0.00446675	1.75217	up	2.50425	up	2.01052	up	Candida_ALS, Candida agglutinin-like protein (ALS). This family consists of several agglutinin-like proteins from different Candida species. ALS genes of Candida albicans encode a family of cell-surface glycoproteins with a three-domain structure. Each Als protein has a relatively conserved N-terminal domain, a central domain consisting of a tandemly repeated motif, and a serine-threonine-rich C-…			pfam05792	Candida_ALS, Candida agglutinin-like protein (ALS). This family consists of several agglutinin-like proteins from different Candida species. ALS genes of Candida albicans encode a family of cell-surface glycoproteins with a three-domain structure. Each Als protein has a relatively conserved N-terminal domain, a central domain consisting of a tandemly repeated motif, and a serine-threonine-rich C-…
C125R065	0.00617045	1.51558	up	2.4299	up	1.87434	up	Candida_ALS, Candida agglutinin-like protein (ALS). This family consists of several agglutinin-like proteins from different Candida species. ALS genes of Candida albicans encode a family of cell-surface glycoproteins with a three-domain structure. Each Als protein has a relatively conserved N-terminal domain, a central domain consisting of a tandemly repeated motif, and a serine-threonine-rich C-…			pfam05792	Candida_ALS, Candida agglutinin-like protein (ALS). This family consists of several agglutinin-like proteins from different Candida species. ALS genes of Candida albicans encode a family of cell-surface glycoproteins with a three-domain structure. Each Als protein has a relatively conserved N-terminal domain, a central domain consisting of a tandemly repeated motif, and a serine-threonine-rich C-…
C213R158	0.00760724	1.51629	up	2.05498	up	1.70845	up	Candida_ALS, Candida agglutinin-like protein (ALS). This family consists of several agglutinin-like proteins from different Candida species. ALS genes of Candida albicans encode a family of cell-surface glycoproteins with a three-domain structure. Each Als protein has a relatively conserved N-terminal domain, a central domain consisting of a tandemly repeated motif, and a serine-threonine-rich C-…			pfam05792	Candida_ALS, Candida agglutinin-like protein (ALS). This family consists of several agglutinin-like proteins from different Candida species. ALS genes of Candida albicans encode a family of cell-surface glycoproteins with a three-domain structure. Each Als protein has a relatively conserved N-terminal domain, a central domain consisting of a tandemly repeated motif, and a serine-threonine-rich C-…
C223R006	0.00516688	1.36351	up	2.18688	up	1.70362	up	Candida_ALS, Candida agglutinin-like protein (ALS). This family consists of several agglutinin-like proteins from different Candida species. ALS genes of Candida albicans encode a family of cell-surface glycoproteins with a three-domain structure. Each Als protein has a relatively conserved N-terminal domain, a central domain consisting of a tandemly repeated motif, and a serine-threonine-rich C-…			pfam05792	Candida_ALS, Candida agglutinin-like protein (ALS). This family consists of several agglutinin-like proteins from different Candida species. ALS genes of Candida albicans encode a family of cell-surface glycoproteins with a three-domain structure. Each Als protein has a relatively conserved N-terminal domain, a central domain consisting of a tandemly repeated motif, and a serine-threonine-rich C-…
C103R118	0.00641922	1.51575	up	1.47753	up	1.37271	up	CAP-Gly domain-containing linker protein 4	78785	Q8CI96	pfam01302	CAP_GLY, CAP-Gly domain. Cytoskeleton-associated proteins (CAPs) are involved in the organisation of microtubules and transportation of vesicles and organelles along the cytoskeletal network. A conserved motif, CAP-Gly, has been identified in a number of CAPs, including CLIP-170 and dynactins. The crystal structure of Caenorhabditis elegans F53F4.3 protein CAP-Gly domain was recently solved. The …
C120R143	0.00486245	1.53145	up	1.47369	up	1.32336	up	CAP-Gly domain-containing linker protein 4	78785	Q8CI96	pfam01302	CAP_GLY, CAP-Gly domain. Cytoskeleton-associated proteins (CAPs) are involved in the organisation of microtubules and transportation of vesicles and organelles along the cytoskeletal network. A conserved motif, CAP-Gly, has been identified in a number of CAPs, including CLIP-170 and dynactins. The crystal structure of Caenorhabditis elegans F53F4.3 protein CAP-Gly domain was recently solved. The …
C142R074	0.000221532	2.9727	up	2.25863	up	1.93912	up	Carboxypeptidase B		P04069	cd03860	M14_CP_A-B_like, The Peptidase M14 Carboxypeptidase (CP) A/B subfamily is one of two main M14 CP subfamilies defined by sequence and structural homology, the other being the N/E subfamily. CPs hydrolyze single, C-terminal amino acids from polypeptide chains. They have a recognition site for the free C-terminal carboxyl group, which is a key determinant of specificity. Enzymes belonging to the A/B…
C026R161	0.000251114	3.20932	up	2.35999	up	1.83154	up	Carboxypeptidase B		P04069	cd03860	M14_CP_A-B_like, The Peptidase M14 Carboxypeptidase (CP) A/B subfamily is one of two main M14 CP subfamilies defined by sequence and structural homology, the other being the N/E subfamily. CPs hydrolyze single, C-terminal amino acids from polypeptide chains. They have a recognition site for the free C-terminal carboxyl group, which is a key determinant of specificity. Enzymes belonging to the A/B…
C184R041	0.00156804	2.73106	up	2.2818	up	1.82373	up	Carboxypeptidase B		P04069	cd03860	M14_CP_A-B_like, The Peptidase M14 Carboxypeptidase (CP) A/B subfamily is one of two main M14 CP subfamilies defined by sequence and structural homology, the other being the N/E subfamily. CPs hydrolyze single, C-terminal amino acids from polypeptide chains. They have a recognition site for the free C-terminal carboxyl group, which is a key determinant of specificity. Enzymes belonging to the A/B…
C088R011	0.000517085	3.70415	up	2.46431	up	1.74521	up	Carboxypeptidase B		P04069	cd03860	M14_CP_A-B_like, The Peptidase M14 Carboxypeptidase (CP) A/B subfamily is one of two main M14 CP subfamilies defined by sequence and structural homology, the other being the N/E subfamily. CPs hydrolyze single, C-terminal amino acids from polypeptide chains. They have a recognition site for the free C-terminal carboxyl group, which is a key determinant of specificity. Enzymes belonging to the A/B…
C020R062	0.000725671	2.26511	up	1.89428	up	1.51878	up	Carboxypeptidase B		P04069	cd03860	M14_CP_A-B_like, The Peptidase M14 Carboxypeptidase (CP) A/B subfamily is one of two main M14 CP subfamilies defined by sequence and structural homology, the other being the N/E subfamily. CPs hydrolyze single, C-terminal amino acids from polypeptide chains. They have a recognition site for the free C-terminal carboxyl group, which is a key determinant of specificity. Enzymes belonging to the A/B…
C258R114	0.000114352	2.14439	up	1.81346	up	1.43894	up	Carboxypeptidase B		P04069	cd03860	M14_CP_A-B_like, The Peptidase M14 Carboxypeptidase (CP) A/B subfamily is one of two main M14 CP subfamilies defined by sequence and structural homology, the other being the N/E subfamily. CPs hydrolyze single, C-terminal amino acids from polypeptide chains. They have a recognition site for the free C-terminal carboxyl group, which is a key determinant of specificity. Enzymes belonging to the A/B…
C074R104	0.000140177	1.61762	up	1.28822	up	1.3367	up	Carboxypeptidase B		P04069	cd03860	M14_CP_A-B_like, The Peptidase M14 Carboxypeptidase (CP) A/B subfamily is one of two main M14 CP subfamilies defined by sequence and structural homology, the other being the N/E subfamily. CPs hydrolyze single, C-terminal amino acids from polypeptide chains. They have a recognition site for the free C-terminal carboxyl group, which is a key determinant of specificity. Enzymes belonging to the A/B…
C223R111	0.00145198	1.5896	up	1.23401	up	1.25585	up	Carboxypeptidase B		P04069	cd03860	M14_CP_A-B_like, The Peptidase M14 Carboxypeptidase (CP) A/B subfamily is one of two main M14 CP subfamilies defined by sequence and structural homology, the other being the N/E subfamily. CPs hydrolyze single, C-terminal amino acids from polypeptide chains. They have a recognition site for the free C-terminal carboxyl group, which is a key determinant of specificity. Enzymes belonging to the A/B…
C195R051	0.0039131	1.59603	up	1.69031	up	1.6091	up	Carboxypeptidase D		P42787	cd03868	M14_CPD_I, The first carboxypeptidase (CP)-like domain of Carboxypeptidase D (CPD; EC 3.4.17.22), domain I. CPD differs from all other metallocarboxypeptidases in that it contains multiple CP-like domains. CPD belongs to the N/E-like subfamily of the M14 family of metallocarboxypeptidases (MCPs).The M14 family are zinc-binding CPs which hydrolyze single, C-terminal amino acids from polypeptide ch…
C116R121	9.12611e-05	-1.30515	down	-1.53513	down	-1.29172	down	Caspase Nc subunit 2	39173	Q9XYF4	cd00032	CASc, Caspase, interleukin-1 beta converting enzyme (ICE) homologues; Cysteine-dependent aspartate-directed proteases that mediate programmed cell death (apoptosis). Caspases are synthesized as inactive zymogens and activated by proteolysis of the peptide backbone adjacent to an aspartate. The resulting two subunits associate to form an (alpha)2(beta)2-tetramer which is the active enzyme. Activat…
C215R169	0.0012453	-1.35023	down	-1.5084	down	-1.36053	down	Caspase-1 subunit p12		P89116	cd00032	CASc, Caspase, interleukin-1 beta converting enzyme (ICE) homologues; Cysteine-dependent aspartate-directed proteases that mediate programmed cell death (apoptosis). Caspases are synthesized as inactive zymogens and activated by proteolysis of the peptide backbone adjacent to an aspartate. The resulting two subunits associate to form an (alpha)2(beta)2-tetramer which is the active enzyme. Activat…
C225R096	0.00190552	-1.75594	down	-1.50137	down	-1.39714	down	Caspase-1 subunit p12		P89116	cd00032	CASc, Caspase, interleukin-1 beta converting enzyme (ICE) homologues; Cysteine-dependent aspartate-directed proteases that mediate programmed cell death (apoptosis). Caspases are synthesized as inactive zymogens and activated by proteolysis of the peptide backbone adjacent to an aspartate. The resulting two subunits associate to form an (alpha)2(beta)2-tetramer which is the active enzyme. Activat…
C083R071	0.00150994	3.63799	up	1.55613	up	1.57872	up	Cathepsin L	29175	O35186	pfam00112	Peptidase_C1, Papain family cysteine protease.
C099R025	0.000678612	3.60155	up	1.56025	up	1.43468	up	Cathepsin L	29175	O35186	pfam00112	Peptidase_C1, Papain family cysteine protease.
C058R051	0.0004574	1.99217	up	2.15599	up	1.44117	up	CD109 antigen	235505	Q8R422	cd02897	A2M_2, Proteins similar to alpha2-macroglobulin (alpha (2)-M). This group also contains the pregnancy zone protein (PZP). Alpha(2)-M and PZP are broadly specific proteinase inhibitors. Alpha (2)-M is a major carrier protein in serum. The structural thioester of alpha (2)-M, is involved in the immobilization and entrapment of proteases. PZP is a trace protein in the plasma of non-pregnant females …
C161R029	0.000187448	1.84356	up	1.98669	up	1.34825	up	CD109 antigen	235505	Q8R422	cd02897	A2M_2, Proteins similar to alpha2-macroglobulin (alpha (2)-M). This group also contains the pregnancy zone protein (PZP). Alpha(2)-M and PZP are broadly specific proteinase inhibitors. Alpha (2)-M is a major carrier protein in serum. The structural thioester of alpha (2)-M, is involved in the immobilization and entrapment of proteases. PZP is a trace protein in the plasma of non-pregnant females …
C056R097	0.00244613	1.22026	up	1.56349	up	1.29442	up	Cdc42 homolog	5570780	Q16YG0	smart00174	RHO, Rho (Ras homology) subfamily of Ras-like small GTPases. Members of this subfamily of Ras-like small GTPases include Cdc42 and Rac, as well as Rho isoforms.
C043R092	3.54737e-11	-1.11977	down	-1.52935	down	-1.12401	down	CDGSH iron sulfur domain-containing protein 2 homolog	43459	Q9VAM6	pfam10660	MitoNEET_N, Iron-containing outer mitochondrial membrane protein N-terminus. MitoNEET_N is the N-terminal region of the MitoNEET and Miner-type proteins that carry a zf-CDGSH, pfam09360, redox-active 2Fe-2S cluster. The whole protein regulates oxidative capacity. The domain is an anchor sequence that tethers the protein to the outer membrane.
C193R010	5.7235e-11	-1.16383	down	-1.59263	down	-1.21771	down	CDGSH iron sulfur domain-containing protein 2 homolog	43459	Q9VAM6	pfam10660	MitoNEET_N, Iron-containing outer mitochondrial membrane protein N-terminus. MitoNEET_N is the N-terminal region of the MitoNEET and Miner-type proteins that carry a zf-CDGSH, pfam09360, redox-active 2Fe-2S cluster. The whole protein regulates oxidative capacity. The domain is an anchor sequence that tethers the protein to the outer membrane.
C175R159	3.47248e-05	1.65739	up	1.37161	up	1.21423	up	Charged multivesicular body protein 1a	393535	Q6PHF0	pfam03357	Snf7, Snf7. This family of proteins are involved in protein sorting and transport from the endosome to the vacuole/lysosome in eukaryotic cells. Vacuoles/lysosomes play an important role in the degradation of both lipids and cellular proteins. In order to perform this degradative function, vacuoles/lysosomes contain numerous hydrolases which have been transported in the form of inactive precursor…
C248R059	6.36282e-06	3.98678	up	2.2821	up	2.11536	up	CHK, ZnF_C4 abd HLH domain containing kinases domain. subfamily of choline kinases.			smart00587	CHK, ZnF_C4 abd HLH domain containing kinases domain. subfamily of choline kinases.
C212R120	4.62515e-05	2.88787	up	1.72558	up	1.81324	up	CHK, ZnF_C4 abd HLH domain containing kinases domain. subfamily of choline kinases.			smart00587	CHK, ZnF_C4 abd HLH domain containing kinases domain. subfamily of choline kinases.
C240R150	0.00259617	1.53121	up	1.42206	up	1.20042	up	Chloride intracellular channel exc-4	173314	Q8WQA4	cd03198	GST_C_CLIC, GST_C family, Chloride Intracellular Channel (CLIC) subfamily; composed of CLIC1-5, p64, parchorin, and similar proteins. They are auto-inserting, self-assembling intracellular anion channels involved in a wide variety of functions including regulated secretion, cell division, and apoptosis. They can exist in both water-soluble and membrane-bound states and are found in various vesicl…
C132R106	0.00510207	1.51271	up	1.44656	up	1.19823	up	Chloride intracellular channel exc-4	173314	Q8WQA4	cd03198	GST_C_CLIC, GST_C family, Chloride Intracellular Channel (CLIC) subfamily; composed of CLIC1-5, p64, parchorin, and similar proteins. They are auto-inserting, self-assembling intracellular anion channels involved in a wide variety of functions including regulated secretion, cell division, and apoptosis. They can exist in both water-soluble and membrane-bound states and are found in various vesicl…
C241R065	0.0081072	1.50386	up	1.31157	up	1.16559	up	Chloride intracellular channel exc-4	173314	Q8WQA4	cd03198	GST_C_CLIC, GST_C family, Chloride Intracellular Channel (CLIC) subfamily; composed of CLIC1-5, p64, parchorin, and similar proteins. They are auto-inserting, self-assembling intracellular anion channels involved in a wide variety of functions including regulated secretion, cell division, and apoptosis. They can exist in both water-soluble and membrane-bound states and are found in various vesicl…
C147R081	0.00422798	1.52171	up	1.30492	up	1.1454	up	Chloride intracellular channel exc-4	173314	Q8WQA4	cd03198	GST_C_CLIC, GST_C family, Chloride Intracellular Channel (CLIC) subfamily; composed of CLIC1-5, p64, parchorin, and similar proteins. They are auto-inserting, self-assembling intracellular anion channels involved in a wide variety of functions including regulated secretion, cell division, and apoptosis. They can exist in both water-soluble and membrane-bound states and are found in various vesicl…
C210R132	0.000105875	1.63726	up	1.44076	up	1.1369	up	Chloride intracellular channel exc-4	173314	Q8WQA4	cd03198	GST_C_CLIC, GST_C family, Chloride Intracellular Channel (CLIC) subfamily; composed of CLIC1-5, p64, parchorin, and similar proteins. They are auto-inserting, self-assembling intracellular anion channels involved in a wide variety of functions including regulated secretion, cell division, and apoptosis. They can exist in both water-soluble and membrane-bound states and are found in various vesicl…
C234R093	0.0011634	-1.5394	down	-1.46837	down	-1.31982	down	Choline dehydrogenase, mitochondrial	218865	Q8BJ64	PRK02106	PRK02106, choline dehydrogenase; Validated.
C258R023	6.40574e-05	-1.77849	down	-1.53948	down	-1.32931	down	Choline dehydrogenase, mitochondrial	218865	Q8BJ64	PRK02106	PRK02106, choline dehydrogenase; Validated.
C087R114	0.00209325	1.92751	up	1.26655	up	1.52159	up	ChtBD2, Chitin-binding domain type 2.			smart00494	ChtBD2, Chitin-binding domain type 2.
C125R107	0.00422213	-3.86817	down	-2.03207	down	-2.55058	down	ChtBD2, Chitin-binding domain type 2.			smart00494	ChtBD2, Chitin-binding domain type 2.
C253R126	2.16134e-05	4.79537	up	1.73397	up	1.60604	up	Chymotrypsin A chain C		P00766	smart00020	Tryp_SPc, Trypsin-like serine protease. Many of these are synthesised as inactive precursor zymogens that are cleaved during limited proteolysis to generate their active forms. A few, however, are active as single chain molecules, and others are inactive due to substitutions of the catalytic triad residues.
C118R037	4.17954e-05	4.74777	up	1.43079	up	1.4333	up	Chymotrypsin A chain C		P00766	smart00020	Tryp_SPc, Trypsin-like serine protease. Many of these are synthesised as inactive precursor zymogens that are cleaved during limited proteolysis to generate their active forms. A few, however, are active as single chain molecules, and others are inactive due to substitutions of the catalytic triad residues.
C213R138	3.08112e-05	2.77843	up	2.18355	up	1.71028	up	Chymotrypsin BI		Q00871	smart00020	Tryp_SPc, Trypsin-like serine protease. Many of these are synthesised as inactive precursor zymogens that are cleaved during limited proteolysis to generate their active forms. A few, however, are active as single chain molecules, and others are inactive due to substitutions of the catalytic triad residues.
C213R156	1.30841e-05	3.05835	up	2.06322	up	1.56585	up	Chymotrypsin BI		Q00871	smart00020	Tryp_SPc, Trypsin-like serine protease. Many of these are synthesised as inactive precursor zymogens that are cleaved during limited proteolysis to generate their active forms. A few, however, are active as single chain molecules, and others are inactive due to substitutions of the catalytic triad residues.
C065R065	3.53143e-05	2.37026	up	2.06443	up	1.47757	up	Chymotrypsin BI		Q00871	smart00020	Tryp_SPc, Trypsin-like serine protease. Many of these are synthesised as inactive precursor zymogens that are cleaved during limited proteolysis to generate their active forms. A few, however, are active as single chain molecules, and others are inactive due to substitutions of the catalytic triad residues.
C022R035	0.00108404	1.82668	up	1.36701	up	1.22689	up	Chymotrypsin BI		Q00871	smart00020	Tryp_SPc, Trypsin-like serine protease. Many of these are synthesised as inactive precursor zymogens that are cleaved during limited proteolysis to generate their active forms. A few, however, are active as single chain molecules, and others are inactive due to substitutions of the catalytic triad residues.
C120R087	0.00372916	-1.5025	down	-1.19633	down	-1.15582	down	CI-B14_5a, NADH:ubiquinone oxidoreductase subunit B14.5a (Complex I-B14.5a). This family contains the eukaryotic NADH:ubiquinone oxidoreductase subunit B14.5a (Complex I-B14.5a) (EC:1.6.5.3). This is approximately 100 residues long, and forms part of a multiprotein complex that resides on the inner mitochondrial membrane. The main function of the complex is the transport of electrons from NADH to…			pfam07347	CI-B14_5a, NADH:ubiquinone oxidoreductase subunit B14.5a (Complex I-B14.5a). This family contains the eukaryotic NADH:ubiquinone oxidoreductase subunit B14.5a (Complex I-B14.5a) (EC:1.6.5.3). This is approximately 100 residues long, and forms part of a multiprotein complex that resides on the inner mitochondrial membrane. The main function of the complex is the transport of electrons from NADH to…
C146R077	0.00133991	5.82269	up	2.76488	up	2.8128	up	Coagulation factor IX		P16291	smart00020	Tryp_SPc, Trypsin-like serine protease. Many of these are synthesised as inactive precursor zymogens that are cleaved during limited proteolysis to generate their active forms. A few, however, are active as single chain molecules, and others are inactive due to substitutions of the catalytic triad residues.
C019R031	0.000222468	4.11209	up	2.40801	up	2.01768	up	Coagulation factor IX		P16291	smart00020	Tryp_SPc, Trypsin-like serine protease. Many of these are synthesised as inactive precursor zymogens that are cleaved during limited proteolysis to generate their active forms. A few, however, are active as single chain molecules, and others are inactive due to substitutions of the catalytic triad residues.
C225R143	0.00660192	1.41209	up	2.18415	up	1.57387	up	Coagulation factor XIIa light chain		Q04962	smart00020	Tryp_SPc, Trypsin-like serine protease. Many of these are synthesised as inactive precursor zymogens that are cleaved during limited proteolysis to generate their active forms. A few, however, are active as single chain molecules, and others are inactive due to substitutions of the catalytic triad residues.
C250R152	0.000603692	1.59651	up	1.06561	up	1.12228	up	COG4805, Uncharacterized protein conserved in bacteria [Function unknown].			COG4805	COG4805, Uncharacterized protein conserved in bacteria [Function unknown].
C216R037	0.000138182	2.04049	up	2.76767	up	2.06431	up	Collagen alpha-1(IV) chain	176314	P17139	pfam01391	Collagen, Collagen triple helix repeat (20 copies). Members of this family belong to the collagen superfamily. Collagens are generally extracellular structural proteins involved in formation of connective tissue structure. The alignment contains 20 copies of the G-X-Y repeat that forms a triple helix. The first position of the repeat is glycine, the second and third positions can be any residue b…
C261R088	0.000689923	2.06656	up	3.08863	up	1.87314	up	Collagen alpha-2(IV) chain	181708	P17140	smart00111	C4, C-terminal tandem repeated domain in type 4 procollagens. Duplicated domain in C-terminus of type 4 collagens. Mutations in alpha-5 collagen IV are associated with X-linked Alport syndrome.
C259R033	0.00468007	1.60082	up	2.46596	up	1.82679	up	Collagen alpha-2(IV) chain		P27393	smart00111	C4, C-terminal tandem repeated domain in type 4 procollagens. Duplicated domain in C-terminus of type 4 collagens. Mutations in alpha-5 collagen IV are associated with X-linked Alport syndrome.
C160R161	0.00490038	1.93988	up	2.33165	up	1.74996	up	Collagen alpha-2(IV) chain		P27393	smart00111	C4, C-terminal tandem repeated domain in type 4 procollagens. Duplicated domain in C-terminus of type 4 collagens. Mutations in alpha-5 collagen IV are associated with X-linked Alport syndrome.
C090R109	0.00233518	2.01864	up	3.24194	up	1.67862	up	Collagen alpha-2(IV) chain	181708	P17140	smart00111	C4, C-terminal tandem repeated domain in type 4 procollagens. Duplicated domain in C-terminus of type 4 collagens. Mutations in alpha-5 collagen IV are associated with X-linked Alport syndrome.
C246R044	0.00375067	1.5622	up	2.77848	up	1.61413	up	Collagen alpha-2(IV) chain	181708	P17140	smart00111	C4, C-terminal tandem repeated domain in type 4 procollagens. Duplicated domain in C-terminus of type 4 collagens. Mutations in alpha-5 collagen IV are associated with X-linked Alport syndrome.
C027R035	0.000224993	2.32923	up	2.95661	up	2.14611	up	Collagen alpha-5(IV) chain	1287	P29400	pfam01413	C4, C-terminal tandem repeated domain in type 4 procollagen. Duplicated domain in C-terminus of type 4 collagens. Mutations in alpha-5 collagen IV are associated with X-linked Alport syndrome.
C093R121	0.000937996	5.75124	up	2.83383	up	2.87089	up	Collagenase		P08897	smart00020	Tryp_SPc, Trypsin-like serine protease. Many of these are synthesised as inactive precursor zymogens that are cleaved during limited proteolysis to generate their active forms. A few, however, are active as single chain molecules, and others are inactive due to substitutions of the catalytic triad residues.
C218R127	0.000245255	4.56929	up	2.51148	up	2.31378	up	Collagenase		P08897	smart00020	Tryp_SPc, Trypsin-like serine protease. Many of these are synthesised as inactive precursor zymogens that are cleaved during limited proteolysis to generate their active forms. A few, however, are active as single chain molecules, and others are inactive due to substitutions of the catalytic triad residues.
C219R016	2.98645e-13	-1.81605	down	-2.33208	down	-1.83877	down	Copine-5	240058	Q8JZW4	cd01459	vWA_copine_like, VWA Copine: Copines are phospholipid-binding proteins originally identified in paramecium. They are found in human and orthologues have been found in C. elegans and Arabidopsis Thaliana. None have been found in D. Melanogaster or S. Cereviciae. Phylogenetic distribution suggests that copines have been lost in some eukaryotes. No functional properties have been assigned to the VWA…
C231R088	8.06918e-13	-1.45056	down	-2.04892	down	-1.54085	down	Copine-8	144402	Q86YQ8	cd01459	vWA_copine_like, VWA Copine: Copines are phospholipid-binding proteins originally identified in paramecium. They are found in human and orthologues have been found in C. elegans and Arabidopsis Thaliana. None have been found in D. Melanogaster or S. Cereviciae. Phylogenetic distribution suggests that copines have been lost in some eukaryotes. No functional properties have been assigned to the VWA…
C145R072	1.32426e-10	-1.36675	down	-2.00645	down	-1.57222	down	Copine-8	144402	Q86YQ8	cd01459	vWA_copine_like, VWA Copine: Copines are phospholipid-binding proteins originally identified in paramecium. They are found in human and orthologues have been found in C. elegans and Arabidopsis Thaliana. None have been found in D. Melanogaster or S. Cereviciae. Phylogenetic distribution suggests that copines have been lost in some eukaryotes. No functional properties have been assigned to the VWA…
C011R059	1.80571e-12	-1.66955	down	-1.97292	down	-1.58605	down	Copine-8	144402	Q86YQ8	cd01459	vWA_copine_like, VWA Copine: Copines are phospholipid-binding proteins originally identified in paramecium. They are found in human and orthologues have been found in C. elegans and Arabidopsis Thaliana. None have been found in D. Melanogaster or S. Cereviciae. Phylogenetic distribution suggests that copines have been lost in some eukaryotes. No functional properties have been assigned to the VWA…
C115R032	8.54029e-06	1.20748	up	1.52106	up	1.47758	up	Cytochrome b	2760940	Q9MGL5	MTH00131	CYTB, cytochrome b; Provisional.
C063R079	3.12778e-12	16.9804	up	1.0283	up	1.15761	up	Cytochrome b	808306	Q35925	MTH00131	CYTB, cytochrome b; Provisional.
C085R082	6.60015e-14	13.6538	up	1.10682	up	-1.04403	down	Cytochrome b	808306	Q35925	MTH00131	CYTB, cytochrome b; Provisional.
C026R056	4.48004e-16	15.5632	up	2.1223	up	16.0235	up	Cytochrome c oxidase subunit 2	808315	Q37677	MTH00129	COX2, cytochrome c oxidase subunit II; Provisional.
C106R049	4.95682e-16	14.9746	up	4.85996	up	15.8194	up	Cytochrome c oxidase subunit 2	808315	Q37677	MTH00129	COX2, cytochrome c oxidase subunit II; Provisional.
C156R097	2.2195e-13	11.1186	up	1.90193	up	-1.14606	down	Cytochrome c oxidase subunit 3	808307	Q36860	MTH00130	COX3, cytochrome c oxidase subunit III; Provisional.
C083R118	1.48507e-10	8.61574	up	1.41613	up	-1.36654	down	Cytochrome c oxidase subunit 3	808307	Q36860	MTH00130	COX3, cytochrome c oxidase subunit III; Provisional.
C126R125	0.000394155	3.4031	up	2.10159	up	2.08484	up	Cytochrome P450 2J2	1573	P51589	pfam00067	p450, Cytochrome P450. Cytochrome P450s are haem-thiolate proteins involved in the oxidative degradation of various compounds. They are particularly well known for their role in the degradation of environmental toxins and mutagens. They can be divided into 4 classes, according to the method by which electrons from NAD(P)H are delivered to the catalytic site. Sequence conservation is relatively lo…
C172R018	0.000487998	2.98733	up	1.8678	up	1.94367	up	Cytochrome P450 2J2	1573	P51589	pfam00067	p450, Cytochrome P450. Cytochrome P450s are haem-thiolate proteins involved in the oxidative degradation of various compounds. They are particularly well known for their role in the degradation of environmental toxins and mutagens. They can be divided into 4 classes, according to the method by which electrons from NAD(P)H are delivered to the catalytic site. Sequence conservation is relatively lo…
C115R101	2.03985e-05	3.07407	up	1.80646	up	1.81373	up	Cytochrome P450 2L1		Q27712	pfam00067	p450, Cytochrome P450. Cytochrome P450s are haem-thiolate proteins involved in the oxidative degradation of various compounds. They are particularly well known for their role in the degradation of environmental toxins and mutagens. They can be divided into 4 classes, according to the method by which electrons from NAD(P)H are delivered to the catalytic site. Sequence conservation is relatively lo…
C008R076	8.04242e-05	2.39704	up	1.63961	up	1.65158	up	Cytochrome P450 2L1		Q27712	pfam00067	p450, Cytochrome P450. Cytochrome P450s are haem-thiolate proteins involved in the oxidative degradation of various compounds. They are particularly well known for their role in the degradation of environmental toxins and mutagens. They can be divided into 4 classes, according to the method by which electrons from NAD(P)H are delivered to the catalytic site. Sequence conservation is relatively lo…
C060R005	0.000216272	1.60488	up	1.40967	up	1.25994	up	Cytochrome P450 3A9		P51538	pfam00067	p450, Cytochrome P450. Cytochrome P450s are haem-thiolate proteins involved in the oxidative degradation of various compounds. They are particularly well known for their role in the degradation of environmental toxins and mutagens. They can be divided into 4 classes, according to the method by which electrons from NAD(P)H are delivered to the catalytic site. Sequence conservation is relatively lo…
C164R060	0.000815751	1.62627	up	1.36271	up	1.24923	up	Cytochrome P450 3A9		P51538	pfam00067	p450, Cytochrome P450. Cytochrome P450s are haem-thiolate proteins involved in the oxidative degradation of various compounds. They are particularly well known for their role in the degradation of environmental toxins and mutagens. They can be divided into 4 classes, according to the method by which electrons from NAD(P)H are delivered to the catalytic site. Sequence conservation is relatively lo…
C153R150	0.000156418	1.97568	up	1.39631	up	1.29705	up	Cytosolic non-specific dipeptidase	66054	Q9D1A2	COG0624	ArgE, Acetylornithine deacetylase/Succinyl-diaminopimelate desuccinylase and related deacylases [Amino acid transport and metabolism].
C145R086	0.000620857	1.87008	up	1.32424	up	1.26682	up	Cytosolic non-specific dipeptidase	66054	Q9D1A2	COG0624	ArgE, Acetylornithine deacetylase/Succinyl-diaminopimelate desuccinylase and related deacylases [Amino acid transport and metabolism].
C005R155	0.00456571	2.22104	up	1.31062	up	1.78672	up	Dehydrogenase/reductase SDR family member 1	52585	Q99L04	PRK08303	PRK08303, short chain dehydrogenase; Provisional.
C177R041	4.70652e-05	1.62778	up	1.13865	up	1.2262	up	Dipeptidyl peptidase 4 60 kDa soluble form	25253	P14740	pfam00326	Peptidase_S9, Prolyl oligopeptidase family.
C194R034	8.08863e-06	-1.56509	down	-1.43733	down	-1.33367	down	DnaJ homolog subfamily B member 5	540083	Q5BIP8	COG0484	DnaJ, DnaJ-class molecular chaperone with C-terminal Zn finger domain [Posttranslational modification, protein turnover, chaperones].
C140R145	1.70406e-06	3.03446	up	1.38489	up	1.39658	up	Dorsal-ventral patterning protein Sog	32498	Q24025	na
C243R084	0.00247261	2.15232	up	1.7392	up	1.67819	up	Drf_FH1, Formin Homology Region 1. This region is found in some of the Diaphanous related formins (Drfs). It consists of low complexity repeats of around 12 residues.			pfam06346	Drf_FH1, Formin Homology Region 1. This region is found in some of the Diaphanous related formins (Drfs). It consists of low complexity repeats of around 12 residues.
C238R154	0.00100272	2.02332	up	1.83495	up	1.66206	up	Drf_FH1, Formin Homology Region 1. This region is found in some of the Diaphanous related formins (Drfs). It consists of low complexity repeats of around 12 residues.			pfam06346	Drf_FH1, Formin Homology Region 1. This region is found in some of the Diaphanous related formins (Drfs). It consists of low complexity repeats of around 12 residues.
C166R031	5.15385e-05	1.46026	up	2.05904	up	1.48822	up	Dual oxidase maturation factor 1	90527	Q1HG43	pfam10204	DuoxA, Dual oxidase maturation factor. DuoxA (Dual oxidase maturation factor) is the essential protein necessary for the final release of DUOX2 (an NADPH:O2 oxidoreductase flavoprotein) from the endoplasmic reticulum. Dual oxidases (DUOX1 and DUOX2) constitute the catalytic core of the hydrogen peroxide generator, which generates H2O2 at the apical membrane of thyroid follicular cells, essential …
C074R060	7.10302e-12	1.65712	up	1.61088	up	1.61199	up	Dual specificity phosphatase DupD1		P0C599	cd00127	DSPc, Dual specificity phosphatases (DSP); Ser/Thr and Tyr protein phosphatases. Structurally similar to tyrosine-specific phosphatases but with a shallower active site cleft and a distinctive active site signature motif, HCxxGxxR. Characterized as VHR- or Cdc25-like..
C171R084	0.00354891	2.86535	up	1.26248	up	1.12586	up	EH domain-containing protein 3	30845	Q9NZN3	pfam00350	Dynamin_N, Dynamin family.
C155R013	0.00754431	2.46598	up	1.1006	up	1.02684	up	EH domain-containing protein 3	30845	Q9NZN3	pfam00350	Dynamin_N, Dynamin family.
C208R125	1.78003e-05	-1.57543	down	-1.43568	down	-1.59175	down	EH domain-containing protein 3	30845	Q9NZN3	pfam00350	Dynamin_N, Dynamin family.
C250R059	5.69715e-05	1.12857	up	1.16649	up	-1.60589	down	EH domain-containing protein 3	30845	Q9NZN3	pfam00350	Dynamin_N, Dynamin family.
C106R060	0.00229164	-1.38088	down	-1.37863	down	-1.55355	down	Elongation of very long chain fatty acids protein AAEL008004	5569887	Q1HRV8	pfam01151	ELO, GNS1/SUR4 family. Members of this family are involved in long chain fatty acid elongation systems that produce the 26-carbon precursors for ceramide and sphingolipid synthesis. Predicted to be integral membrane proteins, in eukaryotes they are probably located on the endoplasmic reticulum. Yeast ELO3 affects plasma membrane H+-ATPase activity, and may act on a glucose-signaling pathway that …
C124R166	1.15522e-05	-1.85816	down	-1.69162	down	-1.65199	down	Enhancer of split mbeta protein	43152	Q01069	na
C010R024	0.000982565	2.49007	up	3.03965	up	2.42259	up	Enteropeptidase catalytic light chain	19146	P97435	smart00020	Tryp_SPc, Trypsin-like serine protease. Many of these are synthesised as inactive precursor zymogens that are cleaved during limited proteolysis to generate their active forms. A few, however, are active as single chain molecules, and others are inactive due to substitutions of the catalytic triad residues.
C098R078	0.00702256	2.30962	up	2.4853	up	1.94524	up	Enteropeptidase catalytic light chain	19146	P97435	smart00020	Tryp_SPc, Trypsin-like serine protease. Many of these are synthesised as inactive precursor zymogens that are cleaved during limited proteolysis to generate their active forms. A few, however, are active as single chain molecules, and others are inactive due to substitutions of the catalytic triad residues.
C244R084	0.000148646	2.01015	up	1.85859	up	1.43398	up	Envelope glycoprotein GP340		P68343	pfam05109	Herpes_BLLF1, Herpes virus major outer envelope glycoprotein (BLLF1). This family consists of the BLLF1 viral late glycoprotein, also termed gp350/220. It is the most abundantly expressed glycoprotein in the viral envelope of the Herpesviruses and is the major antigen responsible for stimulating the production of neutralising antibodies in vivo.
C079R129	0.000992713	1.83722	up	1.69356	up	1.35265	up	Envelope glycoprotein GP340		P68343	pfam05109	Herpes_BLLF1, Herpes virus major outer envelope glycoprotein (BLLF1). This family consists of the BLLF1 viral late glycoprotein, also termed gp350/220. It is the most abundantly expressed glycoprotein in the viral envelope of the Herpesviruses and is the major antigen responsible for stimulating the production of neutralising antibodies in vivo.
C148R144	7.04832e-06	2.0604	up	2.44504	up	1.97064	up	Epidermal retinol dehydrogenase 2	195814	Q8N3Y7	COG0300	DltE, Short-chain dehydrogenases of various substrate specificities [General function prediction only].
C124R006	1.41427e-05	1.80838	up	2.2501	up	1.59531	up	Epidermal retinol dehydrogenase 2	195814	Q8N3Y7	COG0300	DltE, Short-chain dehydrogenases of various substrate specificities [General function prediction only].
C166R106	0.00350668	1.46446	up	1.96418	up	1.05712	up	Esterase E4		P35501	pfam00135	COesterase, Carboxylesterase.
C113R014	0.000264379	2.41512	up	1.5447	up	1.79837	up	Estrogen sulfotransferase	6783	P49888	pfam00685	Sulfotransfer_1, Sulfotransferase domain.
C236R144	0.00165867	1.54847	up	1.26931	up	1.13539	up	Estrogen sulfotransferase, isoform 3	25355	P49889	pfam00685	Sulfotransfer_1, Sulfotransferase domain.
C241R102	0.00329476	1.71216	up	1.12133	up	1.16416	up	Euk_Ferritin, Eukaryotic Ferritin (Euk_Ferritin) domain. Ferritins are the primary iron storage proteins of most living organisms and members of a broad superfamily of ferritin-like diiron-carboxylate proteins. The iron-free (apoferritin) ferritin molecule is a protein shell composed of 24 protein chains arranged in 432 symmetry. Iron storage involves the uptake of iron (II) at the protein shell,…		cd01056	Euk_Ferritin, Eukaryotic Ferritin (Euk_Ferritin) domain. Ferritins are the primary iron storage proteins of most living organisms and members of a broad superfamily of ferritin-like diiron-carboxylate proteins. The iron-free (apoferritin) ferritin molecule is a protein shell composed of 24 protein chains arranged in 432 symmetry. Iron storage involves the uptake of iron (II) at the protein shell,…
C043R044	1.89496e-07	1.93822	up	1.55129	up	1.4463	up	Eukaryotic translation initiation factor 3 subunit A	6033979	B0W6N3	PRK12678	PRK12678, transcription termination factor Rho; Provisional.
C248R093	1.97009e-06	1.77245	up	1.62407	up	1.36261	up	Eukaryotic translation initiation factor 3 subunit A	6033979	B0W6N3	PRK12678	PRK12678, transcription termination factor Rho; Provisional.
C178R081	0.00802438	1.38456	up	1.69549	up	1.3681	up	Extended synaptotagmin-3	496831	Q5M7N9	COG5038	COG5038, Ca2+-dependent lipid-binding protein, contains C2 domain [General function prediction only].
C054R163	0.0038502	2.9135	up	1.72589	up	1.6972	up	Extracellular domains-containing protein CG31004	43688	Q0KHY3	na
C068R115	0.00739445	-2.20902	down	1.08331	up	-1.03848	down	FAS1, Four repeated domains in the Fasciclin I family of proteins, present in many other contexts.			smart00554	FAS1, Four repeated domains in the Fasciclin I family of proteins, present in many other contexts.
C161R157	1.73439e-05	1.70275	up	1.80793	up	1.44679	up	Fasciclin-1	42025	P10674	smart00554	FAS1, Four repeated domains in the Fasciclin I family of proteins, present in many other contexts.
C114R084	1.20003e-05	1.22384	up	1.68762	up	1.36503	up	Fasciclin-1	42025	P10674	smart00554	FAS1, Four repeated domains in the Fasciclin I family of proteins, present in many other contexts.
C027R026	0.000190764	1.88545	up	1.76023	up	1.60163	up	Ferritin subunit	5569124	P41822	cd01056	Euk_Ferritin, Eukaryotic Ferritin (Euk_Ferritin) domain. Ferritins are the primary iron storage proteins of most living organisms and members of a broad superfamily of ferritin-like diiron-carboxylate proteins. The iron-free (apoferritin) ferritin molecule is a protein shell composed of 24 protein chains arranged in 432 symmetry. Iron storage involves the uptake of iron (II) at the protein shell,…
C212R123	7.1788e-05	1.99413	up	1.67947	up	1.50633	up	Ferritin subunit	5569124	P41822	cd01056	Euk_Ferritin, Eukaryotic Ferritin (Euk_Ferritin) domain. Ferritins are the primary iron storage proteins of most living organisms and members of a broad superfamily of ferritin-like diiron-carboxylate proteins. The iron-free (apoferritin) ferritin molecule is a protein shell composed of 24 protein chains arranged in 432 symmetry. Iron storage involves the uptake of iron (II) at the protein shell,…
C167R062	0.00198016	5.42824	up	2.66702	up	2.27106	up	FimD, P pilus assembly protein, porin PapC [Cell motility and secretion / Intracellular trafficking and secretion].			COG3188	FimD, P pilus assembly protein, porin PapC [Cell motility and secretion / Intracellular trafficking and secretion].
C225R063	0.00308866	5.01555	up	2.62211	up	2.18079	up	FimD, P pilus assembly protein, porin PapC [Cell motility and secretion / Intracellular trafficking and secretion].			COG3188	FimD, P pilus assembly protein, porin PapC [Cell motility and secretion / Intracellular trafficking and secretion].
C147R044	2.71652e-07	3.21541	up	3.7401	up	2.40257	up	FK506-binding protein 2	2888506	Q6FSC1	pfam00254	FKBP_C, FKBP-type peptidyl-prolyl cis-trans isomerase.
C185R152	6.80495e-07	3.04493	up	3.40792	up	2.38492	up	FK506-binding protein 2	2888506	Q6FSC1	pfam00254	FKBP_C, FKBP-type peptidyl-prolyl cis-trans isomerase.
C021R145	5.90796e-07	2.75917	up	3.13185	up	2.24808	up	FK506-binding protein 9	11328	O95302	pfam00254	FKBP_C, FKBP-type peptidyl-prolyl cis-trans isomerase.
C252R056	1.13272e-07	2.87856	up	2.97003	up	2.1927	up	FK506-binding protein 9	11328	O95302	pfam00254	FKBP_C, FKBP-type peptidyl-prolyl cis-trans isomerase.
C054R016	0.00344086	1.66032	up	1.8543	up	1.65724	up	Formimidoyltetrahydrofolate cyclodeaminase	14317	Q91XD4	TIGR02024	FtcD, This model covers enzymes from metazoa as well as gram-positive bacteria and archaea. In humans, deficiency of this enzyme results in a disease phenotype. The crystal structure of the enzyme has been studied in the context of the catalytic mechanism.
C181R071	3.77195e-05	1.80403	up	2.13198	up	1.59327	up	Formimidoyltetrahydrofolate cyclodeaminase	14317	Q91XD4	TIGR02024	FtcD, This model covers enzymes from metazoa as well as gram-positive bacteria and archaea. In humans, deficiency of this enzyme results in a disease phenotype. The crystal structure of the enzyme has been studied in the context of the catalytic mechanism.
C095R028	0.00869749	-1.8982	down	-1.07881	down	-1.22151	down	Four and a half LIM domains protein 2	510008	Q2KI95	pfam00412	LIM, LIM domain. This family represents two copies of the LIM structural domain.
C206R076	0.00503231	-1.53105	down	-1.11292	down	-1.24148	down	Four and a half LIM domains protein 2	510008	Q2KI95	pfam00412	LIM, LIM domain. This family represents two copies of the LIM structural domain.
C163R138	0.00449299	-1.56557	down	-1.25796	down	-1.13372	down	G patch domain and KOW motifs-containing protein	368735	Q90X38	na
C017R039	5.25288e-08	-1.69357	down	-1.63013	down	-1.52315	down	G1/S-specific cyclin-D3	540547	Q3MHH5	pfam00134	Cyclin_N, Cyclin, N-terminal domain. Cyclins regulate cyclin dependent kinases (CDKs). One member is a Uracil-DNA glycosylase that is related to other cyclins. Cyclins contain two domains of similar all-alpha fold, of which this family corresponds with the N-terminal domain.
C091R046	7.25777e-07	-1.73552	down	-1.38153	down	-1.67583	down	G1/S-specific cyclin-D3	540547	Q3MHH5	pfam00134	Cyclin_N, Cyclin, N-terminal domain. Cyclins regulate cyclin dependent kinases (CDKs). One member is a Uracil-DNA glycosylase that is related to other cyclins. Cyclins contain two domains of similar all-alpha fold, of which this family corresponds with the N-terminal domain.
C147R074	7.55428e-07	-1.72853	down	-1.64452	down	-1.73525	down	G1/S-specific cyclin-D3	540547	Q3MHH5	pfam00134	Cyclin_N, Cyclin, N-terminal domain. Cyclins regulate cyclin dependent kinases (CDKs). One member is a Uracil-DNA glycosylase that is related to other cyclins. Cyclins contain two domains of similar all-alpha fold, of which this family corresponds with the N-terminal domain.
C075R131	2.98204e-07	-1.93838	down	-1.6282	down	-1.7393	down	G1/S-specific cyclin-D3	540547	Q3MHH5	pfam00134	Cyclin_N, Cyclin, N-terminal domain. Cyclins regulate cyclin dependent kinases (CDKs). One member is a Uracil-DNA glycosylase that is related to other cyclins. Cyclins contain two domains of similar all-alpha fold, of which this family corresponds with the N-terminal domain.
C053R101	6.89897e-05	4.0445	up	1.75375	up	1.79773	up	Gamma-glutamyl hydrolase	25455	Q62867	cd01747	GATase1_Glutamyl_Hydrolase, Type 1 glutamine amidotransferase (GATase1) domain found in gamma-Glutamyl Hydrolase. gamma-Glutamyl Hydrolase catalyzes the cleavage of the gamma-glutamyl chain of folylpoly-gamma-glutamyl substrates and is a central enzyme in folyl and antifolyl poly-gamma-glutamate metabolism. GATase activity involves the removal of the ammonia group from a glutamate molecule and it…
C015R052	8.85133e-09	3.36051	up	2.41298	up	2.35592	up	Gamma-interferon-inducible lysosomal thiol reductase		P13284	pfam03227	GILT, Gamma interferon inducible lysosomal thiol reductase (GILT). This family includes the two characterised human gamma-interferon-inducible lysosomal thiol reductase (GILT) sequences. It also contains several other eukaryotic putative proteins with similarity to GILT. The aligned region contains three conserved cysteine residues. In addition, the two GILT sequences possess a C-X(2)-C motif tha…
C206R062	7.02575e-10	4.04324	up	2.75385	up	2.29689	up	Gamma-interferon-inducible lysosomal thiol reductase		P13284	pfam03227	GILT, Gamma interferon inducible lysosomal thiol reductase (GILT). This family includes the two characterised human gamma-interferon-inducible lysosomal thiol reductase (GILT) sequences. It also contains several other eukaryotic putative proteins with similarity to GILT. The aligned region contains three conserved cysteine residues. In addition, the two GILT sequences possess a C-X(2)-C motif tha…
C177R165	7.50101e-05	3.72961	up	2.61389	up	1.6247	up	GILT-like protein C02D5.2	176203	P34276	pfam03227	GILT, Gamma interferon inducible lysosomal thiol reductase (GILT). This family includes the two characterised human gamma-interferon-inducible lysosomal thiol reductase (GILT) sequences. It also contains several other eukaryotic putative proteins with similarity to GILT. The aligned region contains three conserved cysteine residues. In addition, the two GILT sequences possess a C-X(2)-C motif tha…
C223R078	0.000322384	2.88616	up	2.1906	up	1.30139	up	GILT-like protein C02D5.2	176203	P34276	pfam03227	GILT, Gamma interferon inducible lysosomal thiol reductase (GILT). This family includes the two characterised human gamma-interferon-inducible lysosomal thiol reductase (GILT) sequences. It also contains several other eukaryotic putative proteins with similarity to GILT. The aligned region contains three conserved cysteine residues. In addition, the two GILT sequences possess a C-X(2)-C motif tha…
C213R128	2.20376e-08	1.55293	up	1.36124	up	1.48608	up	Glucose 1,6-bisphosphate synthase	70974	Q8CAA7	cd05799	PGM2, This CD includes PGM2 (phosphoglucomutase 2) and PGM2L1 (phosphoglucomutase 2-like 1). The mammalian PGM2 is thought to be a phosphopentomutase that catalyzes the conversion of the nucleoside breakdown products, ribose-1-phosphate and deoxyribose-1-phosphate to the corresponding 5-phosphopentoses. PGM2L1 is thought to catalyze the 1,3-bisphosphoglycerate-dependent synthesis of glucose 1,6-b…
C033R074	1.23493e-06	1.4544	up	1.64803	up	1.45091	up	Glucose 1,6-bisphosphate synthase	70974	Q8CAA7	cd05799	PGM2, This CD includes PGM2 (phosphoglucomutase 2) and PGM2L1 (phosphoglucomutase 2-like 1). The mammalian PGM2 is thought to be a phosphopentomutase that catalyzes the conversion of the nucleoside breakdown products, ribose-1-phosphate and deoxyribose-1-phosphate to the corresponding 5-phosphopentoses. PGM2L1 is thought to catalyze the 1,3-bisphosphoglycerate-dependent synthesis of glucose 1,6-b…
C194R104	0.000409183	1.77793	up	1.30489	up	1.13817	up	Glutaminyl-peptide cyclotransferase	25797	Q16769	na
C160R056	0.000649719	1.61451	up	1.35194	up	1.09462	up	Glutaminyl-peptide cyclotransferase	25797	Q16769	na
C110R096	1.93357e-16	-1.37009	down	-1.62154	down	-1.49412	down	Glutaryl-CoA dehydrogenase, mitochondrial	506310	Q2KHZ9	cd01151	GCD, Glutaryl-CoA dehydrogenase (GCD). GCD is an acyl-CoA dehydrogenase, which catalyzes the oxidative decarboxylation of glutaryl-CoA to crotonyl-CoA and carbon dioxide in the catabolism of lysine, hydroxylysine, and tryptophan. It uses electron transfer flavoprotein (ETF) as an electron acceptor. GCD is a homotetramer. GCD deficiency leads to a severe neurological disorder in humans..
C155R153	1.86946e-10	1.57816	up	1.37986	up	1.31772	up	Glutathione peroxidase 2		Q4AEI0	cd00340	GSH_Peroxidase, Glutathione (GSH) peroxidase family; tetrameric selenoenzymes that catalyze the reduction of a variety of hydroperoxides including lipid peroxidases, using GSH as a specific electron donor substrate. GSH peroxidase contains one selenocysteine residue per subunit, which is involved in catalysis. Different isoenzymes are known in mammals,which are involved in protection against reac…
C109R045	1.12626e-09	1.5762	up	1.45535	up	1.30145	up	Glutathione peroxidase 2		Q4AEI0	cd00340	GSH_Peroxidase, Glutathione (GSH) peroxidase family; tetrameric selenoenzymes that catalyze the reduction of a variety of hydroperoxides including lipid peroxidases, using GSH as a specific electron donor substrate. GSH peroxidase contains one selenocysteine residue per subunit, which is involved in catalysis. Different isoenzymes are known in mammals,which are involved in protection against reac…
C166R073	2.4148e-08	1.52858	up	1.32769	up	1.18418	up	Glutathione peroxidase 2		Q4AEI0	cd00340	GSH_Peroxidase, Glutathione (GSH) peroxidase family; tetrameric selenoenzymes that catalyze the reduction of a variety of hydroperoxides including lipid peroxidases, using GSH as a specific electron donor substrate. GSH peroxidase contains one selenocysteine residue per subunit, which is involved in catalysis. Different isoenzymes are known in mammals,which are involved in protection against reac…
C061R167	4.93176e-06	1.74528	up	1.80783	up	1.50853	up	Glutathione reductase, mitochondrial		A2TIL1	PRK06116	PRK06116, glutathione reductase; Validated.
C004R095	1.75309e-05	1.7998	up	1.55463	up	1.41322	up	Glutathione reductase, mitochondrial		A2TIL1	PRK06116	PRK06116, glutathione reductase; Validated.
C043R100	0.0068246	-1.93155	down	-1.37294	down	-1.28573	down	Glyceraldehyde-3-phosphate dehydrogenase 2	2540975	O43026	TIGR01534	GAPDH-I, The noise level is set relative not to E4PD, but the next closest outliers, the class II GAPDHs (found in archaea, TIGR01546) and aspartate semialdehyde dehydrogenase (ASADH, TIGR01296) both of which have highest-scoring hits around -225 to the prior model.
C015R097	0.00964005	-1.67762	down	-1.25922	down	-1.32141	down	Glyceraldehyde-3-phosphate dehydrogenase 3		Q96UF1	TIGR01534	GAPDH-I, The noise level is set relative not to E4PD, but the next closest outliers, the class II GAPDHs (found in archaea, TIGR01546) and aspartate semialdehyde dehydrogenase (ASADH, TIGR01296) both of which have highest-scoring hits around -225 to the prior model.
C157R037	1.13935e-05	-1.45355	down	1.02601	up	-1.52209	down	Glycerol-3-phosphate dehydrogenase [NAD+], cytoplasmic		Q27556	TIGR03376	glycerol3P_DH, Members of this protein family are the eukaryotic enzyme, glycerol-3-phosphate dehydrogenase (NAD(+)) (EC 1.1.1.8). Enzymatic activity for 1.1.1.8 is defined as sn-glycerol 3-phosphate + NAD(+) = glycerone phosphate + NADH. Note the very similar reactions of enzymes defined as EC 1.1.1.94 and 1.1.99.5, assigned to families of proteins in the bacteria.
C137R080	0.00903466	1.55236	up	1.24346	up	1.14089	up	Glycoprotein 3-alpha-L-fucosyltransferase A	39653	Q9VUL9	pfam00852	Glyco_transf_10, Glycosyltransferase family 10 (fucosyltransferase). This family of Fucosyltransferases are the enzymes transferring fucose from GDP-Fucose to GlcNAc in an alpha1,3 linkage. This family is know as glycosyltransferase family 10.
C200R008	0.000127557	1.54217	up	1.12858	up	1.08566	up	Glycoprotein-N-acetylgalactosamine 3-beta-galactosyltransferase 1	34215	Q7K237	na
C263R112	9.88106e-07	4.33599	up	2.47123	up	2.21113	up	Granulin-7	29143	a	smart00277	GRAN, Granulin.
C178R163	5.58411e-06	3.58873	up	2.30049	up	1.93537	up	Granulin-7	29143	P23785	smart00277	GRAN, Granulin.
C150R146	0.000221216	3.14316	up	2.07057	up	1.80752	up	Granulin-7		P28798	smart00277	GRAN, Granulin.
C087R159	0.000131627	2.95657	up	2.01395	up	1.8055	up	Granulin-7		P28798	smart00277	GRAN, Granulin.
C209R006	3.1961e-05	3.53122	up	2.1044	up	1.73769	up	Granulin-7		P28798	smart00277	GRAN, Granulin.
C103R056	0.00025032	2.74491	up	1.96431	up	1.59158	up	Granulin-7		P28798	smart00277	GRAN, Granulin.
C062R123	5.00767e-06	1.66296	up	1.32303	up	1.32334	up	GRIP and coiled-coil domain-containing protein 2		Q8CHG3	na
C176R040	0.00245602	1.32848	up	1.76769	up	1.24397	up	Growth arrest-specific protein 1	14451	Q01721	na
C222R122	0.000343378	1.26053	up	1.84278	up	1.22753	up	Growth arrest-specific protein 1	14451	Q01721	na
C141R068	0.000206867	3.74181	up	3.88373	up	2.65384	up	GRP, Glycine rich protein family. This family of proteins includes several glycine rich proteins as well as two nodulins 16 and 24. The family also contains proteins that are induced in response to various stresses.			pfam07172	GRP, Glycine rich protein family. This family of proteins includes several glycine rich proteins as well as two nodulins 16 and 24. The family also contains proteins that are induced in response to various stresses.
C090R039	0.0013377	3.46821	up	3.53776	up	2.3816	up	GRP, Glycine rich protein family. This family of proteins includes several glycine rich proteins as well as two nodulins 16 and 24. The family also contains proteins that are induced in response to various stresses.			pfam07172	GRP, Glycine rich protein family. This family of proteins includes several glycine rich proteins as well as two nodulins 16 and 24. The family also contains proteins that are induced in response to various stresses.
C054R136	0.000322423	3.51565	up	1.74646	up	2.28143	up	GSH_Peroxidase, Glutathione (GSH) peroxidase family; tetrameric selenoenzymes that catalyze the reduction of a variety of hydroperoxides including lipid peroxidases, using GSH as a specific electron donor substrate. GSH peroxidase contains one selenocysteine residue per subunit, which is involved in catalysis. Different isoenzymes are known in mammals,which are involved in protection against reac…			cd00340	GSH_Peroxidase, Glutathione (GSH) peroxidase family; tetrameric selenoenzymes that catalyze the reduction of a variety of hydroperoxides including lipid peroxidases, using GSH as a specific electron donor substrate. GSH peroxidase contains one selenocysteine residue per subunit, which is involved in catalysis. Different isoenzymes are known in mammals,which are involved in protection against reac…
C114R026	0.00703753	2.47913	up	1.46344	up	1.93227	up	GSH_Peroxidase, Glutathione (GSH) peroxidase family; tetrameric selenoenzymes that catalyze the reduction of a variety of hydroperoxides including lipid peroxidases, using GSH as a specific electron donor substrate. GSH peroxidase contains one selenocysteine residue per subunit, which is involved in catalysis. Different isoenzymes are known in mammals,which are involved in protection against reac…			cd00340	GSH_Peroxidase, Glutathione (GSH) peroxidase family; tetrameric selenoenzymes that catalyze the reduction of a variety of hydroperoxides including lipid peroxidases, using GSH as a specific electron donor substrate. GSH peroxidase contains one selenocysteine residue per subunit, which is involved in catalysis. Different isoenzymes are known in mammals,which are involved in protection against reac…
C104R035	0.000300046	2.82781	up	2.17879	up	1.92097	up	Gustatory receptor trehalose 1	140439	Q9NDM2	pfam00001	7tm_1, 7 transmembrane receptor (rhodopsin family). This family contains, amongst other G-protein-coupled receptors (GCPRs), members of the opsin family, which have been considered to be typical members of the rhodopsin superfamily. They share several motifs, mainly the seven transmembrane helices, GCPRs of the rhodopsin superfamily. All opsins bind a chromophore, such as 11-cis-retinal. The func…
C060R073	3.32908e-05	2.92956	up	2.43827	up	1.86475	up	Gustatory receptor trehalose 1	140439	Q9NDM2	pfam00001	7tm_1, 7 transmembrane receptor (rhodopsin family). This family contains, amongst other G-protein-coupled receptors (GCPRs), members of the opsin family, which have been considered to be typical members of the rhodopsin superfamily. They share several motifs, mainly the seven transmembrane helices, GCPRs of the rhodopsin superfamily. All opsins bind a chromophore, such as 11-cis-retinal. The func…
C172R035	1.55633e-09	2.44767	up	1.75068	up	1.95634	up	Heat shock protein beta-1		P04792	cd06526	metazoan_ACD, Alpha-crystallin domain (ACD) of metazoan alpha-crystallin-type small(s) heat shock proteins (Hsps). sHsps are small stress induced proteins with monomeric masses between 12 -43 kDa, whose common feature is the Alpha-crystallin domain (ACD). sHsps are generally active as large oligomers consisting of multiple subunits, and are believed to be ATP-independent chaperones that prevent a…
C222R048	8.02452e-08	2.32144	up	1.6177	up	1.80988	up	Heat shock protein beta-1		P04792	cd06526	metazoan_ACD, Alpha-crystallin domain (ACD) of metazoan alpha-crystallin-type small(s) heat shock proteins (Hsps). sHsps are small stress induced proteins with monomeric masses between 12 -43 kDa, whose common feature is the Alpha-crystallin domain (ACD). sHsps are generally active as large oligomers consisting of multiple subunits, and are believed to be ATP-independent chaperones that prevent a…
C191R149	3.30856e-08	2.38645	up	1.65573	up	1.63887	up	Heat shock protein beta-1		P04792	cd06526	metazoan_ACD, Alpha-crystallin domain (ACD) of metazoan alpha-crystallin-type small(s) heat shock proteins (Hsps). sHsps are small stress induced proteins with monomeric masses between 12 -43 kDa, whose common feature is the Alpha-crystallin domain (ACD). sHsps are generally active as large oligomers consisting of multiple subunits, and are believed to be ATP-independent chaperones that prevent a…
C213R109	5.61282e-06	2.23044	up	1.51295	up	1.4747	up	Heat shock protein beta-1		P04792	cd06526	metazoan_ACD, Alpha-crystallin domain (ACD) of metazoan alpha-crystallin-type small(s) heat shock proteins (Hsps). sHsps are small stress induced proteins with monomeric masses between 12 -43 kDa, whose common feature is the Alpha-crystallin domain (ACD). sHsps are generally active as large oligomers consisting of multiple subunits, and are believed to be ATP-independent chaperones that prevent a…
C080R160	0.000391265	2.70664	up	1.66114	up	1.65337	up	Herpes_BLLF1, Herpes virus major outer envelope glycoprotein (BLLF1). This family consists of the BLLF1 viral late glycoprotein, also termed gp350/220. It is the most abundantly expressed glycoprotein in the viral envelope of the Herpesviruses and is the major antigen responsible for stimulating the production of neutralising antibodies in vivo.			pfam05109	Herpes_BLLF1, Herpes virus major outer envelope glycoprotein (BLLF1). This family consists of the BLLF1 viral late glycoprotein, also termed gp350/220. It is the most abundantly expressed glycoprotein in the viral envelope of the Herpesviruses and is the major antigen responsible for stimulating the production of neutralising antibodies in vivo.
C020R055	0.000182594	3.01415	up	1.57954	up	1.65248	up	Herpes_BLLF1, Herpes virus major outer envelope glycoprotein (BLLF1). This family consists of the BLLF1 viral late glycoprotein, also termed gp350/220. It is the most abundantly expressed glycoprotein in the viral envelope of the Herpesviruses and is the major antigen responsible for stimulating the production of neutralising antibodies in vivo.			pfam05109	Herpes_BLLF1, Herpes virus major outer envelope glycoprotein (BLLF1). This family consists of the BLLF1 viral late glycoprotein, also termed gp350/220. It is the most abundantly expressed glycoprotein in the viral envelope of the Herpesviruses and is the major antigen responsible for stimulating the production of neutralising antibodies in vivo.
C075R163	0.00081368	1.83131	up	1.60396	up	1.31133	up	Herpes_BLLF1, Herpes virus major outer envelope glycoprotein (BLLF1). This family consists of the BLLF1 viral late glycoprotein, also termed gp350/220. It is the most abundantly expressed glycoprotein in the viral envelope of the Herpesviruses and is the major antigen responsible for stimulating the production of neutralising antibodies in vivo.			pfam05109	Herpes_BLLF1, Herpes virus major outer envelope glycoprotein (BLLF1). This family consists of the BLLF1 viral late glycoprotein, also termed gp350/220. It is the most abundantly expressed glycoprotein in the viral envelope of the Herpesviruses and is the major antigen responsible for stimulating the production of neutralising antibodies in vivo.
C069R061	0.000120106	4.25116	up	1.5893	up	1.82935	up	High affinity copper uptake protein 1	397186	Q8WNR0	pfam04145	Ctr, Ctr copper transporter family. The redox active metal copper is an essential cofactor in critical biological processes such as respiration, iron transport, oxidative stress protection, hormone production, and pigmentation. A widely conserved family of high-affinity copper transport proteins (Ctr proteins) mediates copper uptake at the plasma membrane. A series of clustered methionine residue…
C170R070	2.07377e-05	5.66628	up	1.99018	up	1.81635	up	High affinity copper uptake protein 1	397186	Q8WNR0	pfam04145	Ctr, Ctr copper transporter family. The redox active metal copper is an essential cofactor in critical biological processes such as respiration, iron transport, oxidative stress protection, hormone production, and pigmentation. A widely conserved family of high-affinity copper transport proteins (Ctr proteins) mediates copper uptake at the plasma membrane. A series of clustered methionine residue…
C177R022	5.59648e-07	-1.11119	down	-1.67068	down	-1.41507	down	Histidyl-tRNA synthetase, cytoplasmic	510937	Q2KI84	COG0124	HisS, Histidyl-tRNA synthetase [Translation, ribosomal structure and biogenesis].
C022R033	6.23842e-05	-1.12314	down	-2.16041	down	-1.49235	down	Histidyl-tRNA synthetase, cytoplasmic	510937	Q2KI84	COG0124	HisS, Histidyl-tRNA synthetase [Translation, ribosomal structure and biogenesis].
C118R030	0.000902735	-1.46429	down	-3.58931	down	-1.69178	down	Histone H2B		P21897	smart00427	H2B, Histone H2B.
C009R143	3.08901e-05	-1.76246	down	-3.95724	down	-1.77945	down	Histone H2B		P21897	smart00427	H2B, Histone H2B.
C226R106	5.76112e-07	-1.68272	down	-4.96987	down	-1.89204	down	Histone H2B		P21897	smart00427	H2B, Histone H2B.
C093R139	5.06241e-07	-1.76272	down	-5.74888	down	-2.00295	down	Histone H2B		P21897	smart00427	H2B, Histone H2B.
C259R067	0.000154027	-1.51048	down	-1.20711	down	-2.06789	down	Histone-lysine N-methyltransferase SETD7		Q7Z0G7	na
C073R083	0.000109399	-1.62328	down	-1.27512	down	-1.25769	down	Homeobox protein Hox-A2	524150	Q0VCS4	pfam00046	Homeobox, Homeobox domain.
C118R088	0.000231329	3.49918	up	2.26658	up	1.78965	up	Hypodermin-B		P35588	smart00020	Tryp_SPc, Trypsin-like serine protease. Many of these are synthesised as inactive precursor zymogens that are cleaved during limited proteolysis to generate their active forms. A few, however, are active as single chain molecules, and others are inactive due to substitutions of the catalytic triad residues.
C144R144	0.00631027	2.73041	up	1.78303	up	1.62959	up	Hypodermin-B		P35588	smart00020	Tryp_SPc, Trypsin-like serine protease. Many of these are synthesised as inactive precursor zymogens that are cleaved during limited proteolysis to generate their active forms. A few, however, are active as single chain molecules, and others are inactive due to substitutions of the catalytic triad residues.
C036R159	0.000376336	5.55278	up	1.31317	up	-1.02718	down	Ifi-6-16, Interferon-induced 6-16 family.			pfam06140	Ifi-6-16, Interferon-induced 6-16 family.
C262R088	0.00122971	5.65476	up	1.68837	up	-1.10604	down	Ifi-6-16, Interferon-induced 6-16 family.			pfam06140	Ifi-6-16, Interferon-induced 6-16 family.
C101R084	0.000427952	5.06946	up	1.28716	up	-1.14784	down	Ifi-6-16, Interferon-induced 6-16 family.			pfam06140	Ifi-6-16, Interferon-induced 6-16 family.
C061R081	0.00139908	4.67982	up	1.30734	up	-1.19876	down	Ifi-6-16, Interferon-induced 6-16 family.			pfam06140	Ifi-6-16, Interferon-induced 6-16 family.
C239R144	0.0060116	-1.18593	down	-6.28597	down	-1.3345	down	Innexin
C081R058	6.18732e-08	1.92781	up	2.04375	up	2.00556	up	Integrase	1489965	Q87040	pfam00665	rve, Integrase core domain. Integrase mediates integration of a DNA copy of the viral genome into the host chromosome. Integrase is composed of three domains. The amino-terminal domain is a zinc binding domain pfam02022. This domain is the central catalytic domain. The carboxyl terminal domain that is a non-specific DNA binding domain pfam00552. The catalytic domain acts as an endonuclease when t…
C223R105	0.00189345	1.61934	up	1.13757	up	1.18751	up	Integrin alpha-PS2 light chain	32661	P12080	na
C092R056	0.000725924	-1.62074	down	-1.09666	down	-1.06148	down	IQ motif and SEC7 domain-containing protein 1	9922	Q6DN90	smart00222	Sec7, Sec7 domain. Domain named after the S. cerevisiae SEC7 gene product, which is required for proper protein transport through the Golgi. The domain facilitates guanine nucleotide exchange on the small GTPases, ARFs (ADP ribosylation factors).
C008R112	2.78937e-08	2.70899	up	2.21405	up	1.94933	up	L-amino-acid oxidase		P81382	COG1231	COG1231, Monoamine oxidase [Amino acid transport and metabolism].
C025R092	3.94703e-07	2.59385	up	2.33575	up	1.91263	up	L-amino-acid oxidase		Q4JHE3	COG1231	COG1231, Monoamine oxidase [Amino acid transport and metabolism].
C217R006	1.55213e-07	1.70744	up	1.79591	up	1.77196	up	L-amino-acid oxidase		Q4JHE3	COG1231	COG1231, Monoamine oxidase [Amino acid transport and metabolism].
C021R036	3.55966e-06	1.4857	up	1.63711	up	1.69677	up	L-amino-acid oxidase		P81382	COG1231	COG1231, Monoamine oxidase [Amino acid transport and metabolism].
C141R091	5.30085e-06	2.24966	up	1.9762	up	2.00511	up	Lactosylceramide 4-alpha-galactosyltransferase	63888	Q9JI93	pfam04572	Gb3_synth, Alpha 1,4-glycosyltransferase conserved region. The glycosphingolipids (GSL) form part of eukaryotic cell membranes. They consist of a hydrophilic carbohydrate moiety linked to a hydrophobic ceramide tail embedded within the lipid bilayer of the membrane. Lactosylceramide, Gal1,4Glc1Cer (LacCer), is the common synthetic precursor to the majority of GSL found in vertebrates. Alpha 1.4-g…
C242R046	4.96506e-06	2.27062	up	1.96777	up	1.91258	up	Lactosylceramide 4-alpha-galactosyltransferase	63888	Q9JI93	pfam04572	Gb3_synth, Alpha 1,4-glycosyltransferase conserved region. The glycosphingolipids (GSL) form part of eukaryotic cell membranes. They consist of a hydrophilic carbohydrate moiety linked to a hydrophobic ceramide tail embedded within the lipid bilayer of the membrane. Lactosylceramide, Gal1,4Glc1Cer (LacCer), is the common synthetic precursor to the majority of GSL found in vertebrates. Alpha 1.4-g…
C017R022	2.55003e-05	2.03725	up	2.11294	up	2.03698	up	Large neutral amino acids transporter small subunit 2	100172820	Q5RAE3	TIGR00911	2A0308
C202R041	3.55862e-05	2.00554	up	1.94118	up	1.73423	up	Large neutral amino acids transporter small subunit 2	100172820	Q5RAE3	TIGR00911	2A0308
C217R037	0.00678343	1.83657	up	2.12156	up	1.80191	up	Ldl_recept_a, Low-density lipoprotein receptor domain class A.			pfam00057	Ldl_recept_a, Low-density lipoprotein receptor domain class A.
C216R122	0.00580287	-1.50375	down	-2.06405	down	-1.34016	down	LDLa, Low Density Lipoprotein Receptor Class A domain, a cysteine-rich repeat that plays a central role in mammalian cholesterol metabolism; the receptor protein binds LDL and transports it into cells by endocytosis; 7 successive cysteine-rich repeats of about 40 amino acids are present in the N-terminal of this multidomain membrane protein; other homologous domains occur in related receptors, in…			cd00112	LDLa, Low Density Lipoprotein Receptor Class A domain, a cysteine-rich repeat that plays a central role in mammalian cholesterol metabolism; the receptor protein binds LDL and transports it into cells by endocytosis; 7 successive cysteine-rich repeats of about 40 amino acids are present in the N-terminal of this multidomain membrane protein; other homologous domains occur in related receptors, in…
C079R052	0.00725096	2.55577	up	1.78891	up	1.45453	up	Legumain		Q4R4T8	pfam01650	Peptidase_C13, Peptidase C13 family. Members of this family are asparaginyl peptidases. The blood fluke parasite Schistosoma mansoni has at least five Clan CA cysteine peptidases in its digestive tract including cathepsins B (2 isoforms), C, F and L. All have been recombinantly expressed as active enzymes, albeit in various stages of activation. In addition, a Clan CD peptidase, termed asparaginy…
C124R121	0.000615618	1.81629	up	1.52986	up	1.347	up	Leukocyte elastase inhibitor		Q1JPB0	smart00093	SERPIN, SERine Proteinase INhibitors.
C077R081	0.00554374	1.67665	up	1.8769	up	1.45948	up	Low-density lipoprotein receptor-related protein 2	4036	P98164	na
C172R107	0.00546815	1.53484	up	1.68371	up	1.37661	up	Low-density lipoprotein receptor-related protein 2	4036	P98164	na
C265R127	1.95922e-06	2.52606	up	1.46523	up	1.5123	up	Major vault protein		Q90405	na
C198R159	1.40521e-05	2.66213	up	1.41928	up	1.47997	up	Major vault protein		Q90405	na
C263R060	0.000688217	1.87434	up	1.7215	up	1.33622	up	Matrix metalloproteinase-14	281915	Q9GLE4	cd00094	HX, Hemopexin-like repeats.; Hemopexin is a heme-binding protein that transports heme to the liver. Hemopexin-like repeats occur in vitronectin and some matrix metalloproteinases family (matrixins). The HX repeats of some matrixins bind tissue inhibitor of metalloproteinases (TIMPs). This CD contains 4 instances of the repeat..
C206R038	4.88296e-05	2.20433	up	1.95247	up	1.4275	up	Membrane metallo-endopeptidase-like 1, soluble form	79258	Q495T6	pfam02956	TT_ORF1, TT viral orf 1. TT virus (TTV), isolated initially from a Japanese patient with hepatitis of unknown aetiology, has since been found to infect both healthy and diseased individuals and numerous prevalence studies have raised questions about its role in unexplained hepatitis. ORF1 is a large 750 residue protein.
C202R167	4.20286e-16	-1.55411	down	-1.63182	down	-1.32917	down	Methylmalonic aciduria and homocystinuria type C homolog	424597	Q5ZL21	na
C258R028	0.00635091	-2.15936	down	-1.94252	down	-1.85261	down	Mitochondrial uncoupling protein 2	100173815	Q5R5A8	pfam00153	Mito_carr, Mitochondrial carrier protein.
C157R162	0.00158982	1.43867	up	1.52324	up	1.64146	up	MLX-interacting protein	208104	Q2VPU4	na
C012R118	0.00201986	1.43051	up	1.39542	up	1.5456	up	MLX-interacting protein	208104	Q2VPU4	na
C014R064	2.54427e-07	-1.65301	down	-1.6769	down	-1.5774	down	Motile sperm domain-containing protein 1	70380	Q8VEL0	na
C017R104	1.56633e-06	-2.16778	down	-2.24897	down	-1.86506	down	Mps one binder kinase activator-like 1	42634	Q95RA8	pfam03637	Mob1_phocein, Mob1/phocein family. Mob1 is an essential Saccharomyces cerevisiae protein, identified from a two-hybrid screen, that binds Mps1p, a protein kinase essential for spindle pole body duplication and mitotic checkpoint regulation. Mob1 contains no known structural motifs; however MOB1 is a member of a conserved gene family and shares sequence similarity with a nonessential yeast gene, M…
C174R137	1.40407e-06	-1.35852	down	-1.53737	down	-1.30624	down	mRNA guanylyltransferase	24018	O55236	pfam01331	mRNA_cap_enzyme, mRNA capping enzyme, catalytic domain. This family represents the ATP binding catalytic domain of the mRNA capping enzyme.
C127R022	0.00715494	1.52309	up	2.19225	up	1.72497	up	Mucin, Mucin-like glycoprotein. This family of trypanosomal proteins resemble vertebrate mucins. The protein consists of three regions. The N and C terminii are conserved between all members of the family, whereas the central region is not well conserved and contains a large number of threonine residues which can be glycosylated. Indirect evidence suggested that these genes might encode the core …			pfam01456	Mucin, Mucin-like glycoprotein. This family of trypanosomal proteins resemble vertebrate mucins. The protein consists of three regions. The N and C terminii are conserved between all members of the family, whereas the central region is not well conserved and contains a large number of threonine residues which can be glycosylated. Indirect evidence suggested that these genes might encode the core …
C219R062	0.00651713	1.64578	up	2.22837	up	1.70597	up	Mucin, Mucin-like glycoprotein. This family of trypanosomal proteins resemble vertebrate mucins. The protein consists of three regions. The N and C terminii are conserved between all members of the family, whereas the central region is not well conserved and contains a large number of threonine residues which can be glycosylated. Indirect evidence suggested that these genes might encode the core …			pfam01456	Mucin, Mucin-like glycoprotein. This family of trypanosomal proteins resemble vertebrate mucins. The protein consists of three regions. The N and C terminii are conserved between all members of the family, whereas the central region is not well conserved and contains a large number of threonine residues which can be glycosylated. Indirect evidence suggested that these genes might encode the core …
C104R067	0.00377756	1.49225	up	2.42534	up	1.57382	up	Mucin, Mucin-like glycoprotein. This family of trypanosomal proteins resemble vertebrate mucins. The protein consists of three regions. The N and C terminii are conserved between all members of the family, whereas the central region is not well conserved and contains a large number of threonine residues which can be glycosylated. Indirect evidence suggested that these genes might encode the core …			pfam01456	Mucin, Mucin-like glycoprotein. This family of trypanosomal proteins resemble vertebrate mucins. The protein consists of three regions. The N and C terminii are conserved between all members of the family, whereas the central region is not well conserved and contains a large number of threonine residues which can be glycosylated. Indirect evidence suggested that these genes might encode the core …
C028R084	7.46871e-07	-1.66878	down	-1.49948	down	-1.19647	down	Muscle LIM protein Mlp84B	40849	Q24400	pfam00412	LIM, LIM domain. This family represents two copies of the LIM structural domain.
C105R045	1.22139e-06	-1.55929	down	-1.51533	down	-1.23347	down	Muscle LIM protein Mlp84B	40849	Q24400	pfam00412	LIM, LIM domain. This family represents two copies of the LIM structural domain.
C198R043	1.44284e-05	-1.45986	down	-1.52733	down	-1.24411	down	Muscle LIM protein Mlp84B	40849	Q24400	pfam00412	LIM, LIM domain. This family represents two copies of the LIM structural domain.
C148R107	4.70327e-06	-1.5777	down	-1.57792	down	-1.25194	down	Muscle LIM protein Mlp84B	40849	Q24400	pfam00412	LIM, LIM domain. This family represents two copies of the LIM structural domain.
C182R139	1.20262e-05	-1.53067	down	-1.63934	down	-1.314	down	Muscle LIM protein Mlp84B	40849	Q24400	pfam00412	LIM, LIM domain. This family represents two copies of the LIM structural domain.
C236R081	0.00217233	1.8431	up	1.73461	up	1.5201	up	Myocyte-specific enhancer factor 2	36032	P40791	cd00265	MADS_MEF2_like, MEF2 (myocyte enhancer factor 2)-like/Type II subfamily of MADS ( MCM1, Agamous, Deficiens, and SRF (serum response factor) box family of eukaryotic transcriptional regulators. Binds DNA and exists as hetero and homo-dimers. Differs from SRF-like/Type I subgroup mainly in position of the alpha helix responsible for the dimerization interface. Important in homeotic regulation in pl…
C090R105	0.00344299	-3.06345	down	-1.20834	down	-1.49442	down	Myosin heavy chain, muscle		P05661	pfam01576	Myosin_tail_1, Myosin tail. The myosin molecule is a multi-subunit complex made up of two heavy chains and four light chains it is a fundamental contractile protein found in all eukaryote cell types. This family consists of the coiled-coil myosin heavy chain tail region. The coiled-coil is composed of the tail from two molecules of myosin. These can then assemble into the macromolecular thick fil…
C189R108	0.00103639	-1.1168	down	1.17894	up	-1.54206	down	Myosin heavy chain, muscle		P05661	pfam01576	Myosin_tail_1, Myosin tail. The myosin molecule is a multi-subunit complex made up of two heavy chains and four light chains it is a fundamental contractile protein found in all eukaryote cell types. This family consists of the coiled-coil myosin heavy chain tail region. The coiled-coil is composed of the tail from two molecules of myosin. These can then assemble into the macromolecular thick fil…
C142R050	0.00861193	-2.64904	down	-1.04047	down	-1.55874	down	Myosin heavy chain, muscle		P05661	pfam01576	Myosin_tail_1, Myosin tail. The myosin molecule is a multi-subunit complex made up of two heavy chains and four light chains it is a fundamental contractile protein found in all eukaryote cell types. This family consists of the coiled-coil myosin heavy chain tail region. The coiled-coil is composed of the tail from two molecules of myosin. These can then assemble into the macromolecular thick fil…
C233R039	0.00272434	-3.22162	down	-1.24673	down	-1.57335	down	Myosin heavy chain, muscle		P05661	pfam01576	Myosin_tail_1, Myosin tail. The myosin molecule is a multi-subunit complex made up of two heavy chains and four light chains it is a fundamental contractile protein found in all eukaryote cell types. This family consists of the coiled-coil myosin heavy chain tail region. The coiled-coil is composed of the tail from two molecules of myosin. These can then assemble into the macromolecular thick fil…
C127R038	0.0023702	-3.07785	down	-1.18125	down	-1.60385	down	Myosin heavy chain, muscle		P05661	pfam01576	Myosin_tail_1, Myosin tail. The myosin molecule is a multi-subunit complex made up of two heavy chains and four light chains it is a fundamental contractile protein found in all eukaryote cell types. This family consists of the coiled-coil myosin heavy chain tail region. The coiled-coil is composed of the tail from two molecules of myosin. These can then assemble into the macromolecular thick fil…
C201R075	0.00389283	-3.27226	down	-1.21144	down	-1.63048	down	Myosin heavy chain, muscle		P05661	pfam01576	Myosin_tail_1, Myosin tail. The myosin molecule is a multi-subunit complex made up of two heavy chains and four light chains it is a fundamental contractile protein found in all eukaryote cell types. This family consists of the coiled-coil myosin heavy chain tail region. The coiled-coil is composed of the tail from two molecules of myosin. These can then assemble into the macromolecular thick fil…
C129R082	0.00674612	-2.62975	down	-1.03238	down	-1.6795	down	Myosin heavy chain, muscle		P05661	pfam01576	Myosin_tail_1, Myosin tail. The myosin molecule is a multi-subunit complex made up of two heavy chains and four light chains it is a fundamental contractile protein found in all eukaryote cell types. This family consists of the coiled-coil myosin heavy chain tail region. The coiled-coil is composed of the tail from two molecules of myosin. These can then assemble into the macromolecular thick fil…
C090R058	0.00503214	-1.7523	down	-1.30071	down	-1.15957	down	Myosin-VIIa	5569086	Q17LW0	pfam00373	FERM_M, FERM central domain. This domain is the central structural domain of the FERM domain.
C103R053	0.000519301	-1.81382	down	-1.3372	down	-1.17225	down	Myosin-VIIa	5569086	Q17LW0	pfam00373	FERM_M, FERM central domain. This domain is the central structural domain of the FERM domain.
C249R064	0.000803218	1.8555	up	1.40545	up	1.23726	up	N-acylneuraminate cytidylyltransferase		P69060	cd02513	CMP-NeuAc_Synthase, CMP-NeuAc_Synthase activates N-acetylneuraminic acid by adding CMP moiety. CMP-N-acetylneuraminic acid synthetase (CMP-NeuAc synthetase) or acylneuraminate cytidylyltransferase catalyzes the transfer the CMP moiety of CTP to the anomeric hydroxyl group of NeuAc in the presence of Mg++. It is the second to last step in the sialylation of the oligosaccharide component of glycoco…
C215R111	7.93303e-09	2.2341	up	2.2691	up	2.02769	up	Na(+)/H(+) exchanger beta	100136740	Q01345	TIGR00840	b_cpa1, This Hmm is specific for the eukaryotic members members of this family.
C152R044	4.34405e-08	2.06981	up	2.20211	up	1.91416	up	Na(+)/H(+) exchanger beta	100136740	Q01345	TIGR00840	b_cpa1, This Hmm is specific for the eukaryotic members members of this family.
C018R120	3.25343e-07	-1.29224	down	-1.9725	down	-1.4417	down	NAD-dependent deacetylase sirtuin-5	306840	Q68FX9	cd01412	SIRT5_Af1_CobB, SIRT5_Af1_CobB: Eukaryotic, archaeal and prokaryotic group (class3) which includes human sirtuin SIRT5, Archaeoglobus fulgidus Sir2-Af1, and E. coli CobB; and are members of the SIR2 family of proteins, silent information regulator 2 (Sir2) enzymes which catalyze NAD+-dependent protein/histone deacetylation. Sir2 proteins have been shown to regulate gene silencing, DNA repair, met…
C224R001	1.33322e-05	-1.0799	down	-1.59741	down	-1.44954	down	NAD-dependent deacetylase sirtuin-5	306840	Q68FX9	cd01412	SIRT5_Af1_CobB, SIRT5_Af1_CobB: Eukaryotic, archaeal and prokaryotic group (class3) which includes human sirtuin SIRT5, Archaeoglobus fulgidus Sir2-Af1, and E. coli CobB; and are members of the SIR2 family of proteins, silent information regulator 2 (Sir2) enzymes which catalyze NAD+-dependent protein/histone deacetylation. Sir2 proteins have been shown to regulate gene silencing, DNA repair, met…
C142R011	1.12927e-05	-1.50603	down	-1.43315	down	-1.61691	down	NAD(P) transhydrogenase, mitochondrial		Q61941	pfam02233	PNTB, NAD(P) transhydrogenase beta subunit. This family corresponds to the beta subunit of NADP transhydrogenase in prokaryotes, and either the protein N- or C terminal in eukaryotes. The domain is often found in conjunction with pfam01262. Pyridine nucleotide transhydrogenase catalyses the reduction of NAD+ to NADPH. A complete loss of activity occurs upon mutation of Gly314 in Escherichia coli.
C197R056	3.71595e-05	-1.59256	down	-1.41066	down	-1.65863	down	NAD(P) transhydrogenase, mitochondrial		Q61941	pfam02233	PNTB, NAD(P) transhydrogenase beta subunit. This family corresponds to the beta subunit of NADP transhydrogenase in prokaryotes, and either the protein N- or C terminal in eukaryotes. The domain is often found in conjunction with pfam01262. Pyridine nucleotide transhydrogenase catalyses the reduction of NAD+ to NADPH. A complete loss of activity occurs upon mutation of Gly314 in Escherichia coli.
C097R041	1.39874e-06	1.67438	up	1.85913	up	1.95484	up	NADH-ubiquinone oxidoreductase chain 5	807915	Q34947	MTH00165	ND5, NADH dehydrogenase subunit 5; Provisional.
C200R043	0.00143601	1.42248	up	1.54346	up	1.33541	up	NADH-ubiquinone oxidoreductase chain 5	807915	Q34947	MTH00165	ND5, NADH dehydrogenase subunit 5; Provisional.
C093R118	0.00137492	1.15613	up	1.49338	up	1.57956	up	ND3, NADH dehydrogenase subunit 3; Provisional.			MTH00161	ND3, NADH dehydrogenase subunit 3; Provisional.
C133R012	0.00138151	2.86369	up	1.84045	up	1.58022	up	Neprilysin-2	173685	O16796	COG3590	PepO, Predicted metalloendopeptidase [Posttranslational modification, protein turnover, chaperones].
C256R083	0.000783442	2.95415	up	1.89173	up	1.55385	up	Neprilysin-2	173685	O16796	COG3590	PepO, Predicted metalloendopeptidase [Posttranslational modification, protein turnover, chaperones].
C086R152	0.00223575	-2.07216	down	1.05577	up	-1.49802	down	Nesprin-1		Q8NF91	COG3590	PepO, Predicted metalloendopeptidase [Posttranslational modification, protein turnover, chaperones].
C182R091	0.00621108	-1.84532	down	1.22007	up	-1.56747	down	Nesprin-1		Q8NF91	COG3590	PepO, Predicted metalloendopeptidase [Posttranslational modification, protein turnover, chaperones].
C148R125	0.000556482	-1.94575	down	-1.86928	down	-1.71533	down	Neur_chan_LBD, Neurotransmitter-gated ion-channel ligand binding domain. This family is the extracellular ligand binding domain of these ion channels. This domain forms a pentameric arrangement in the known structure.			pfam02931	Neur_chan_LBD, Neurotransmitter-gated ion-channel ligand binding domain. This family is the extracellular ligand binding domain of these ion channels. This domain forms a pentameric arrangement in the known structure.
C110R168	3.38447e-06	2.64043	up	3.4233	up	4.92152	up	Neuroparsin-B		P10776	pfam07327	Neuroparsin, Neuroparsin. This family consists of several locust specific neuroparsin proteins. Neuroparsins are produced by the A1 type of protocerebral median neurosecretory cells of the PI-CC system and display pleiotropic activities: inhibition of the effect of juvenile hormone, stimulation of fluid reabsorption of isolated recta, induction of an increase in hemolymph lipid and trehalose leve…
C116R137	3.84152e-06	2.66559	up	3.06594	up	4.04924	up	Neuroparsin-B		P10776	pfam07327	Neuroparsin, Neuroparsin. This family consists of several locust specific neuroparsin proteins. Neuroparsins are produced by the A1 type of protocerebral median neurosecretory cells of the PI-CC system and display pleiotropic activities: inhibition of the effect of juvenile hormone, stimulation of fluid reabsorption of isolated recta, induction of an increase in hemolymph lipid and trehalose leve…
C225R120	0.000344374	1.81377	up	1.74255	up	1.81607	up	Neurotrypsin	704461	Q5G267	smart00020	Tryp_SPc, Trypsin-like serine protease. Many of these are synthesised as inactive precursor zymogens that are cleaved during limited proteolysis to generate their active forms. A few, however, are active as single chain molecules, and others are inactive due to substitutions of the catalytic triad residues.
C012R119	0.0012006	1.72985	up	1.63585	up	1.78192	up	Neurotrypsin	704461	Q5G267	smart00020	Tryp_SPc, Trypsin-like serine protease. Many of these are synthesised as inactive precursor zymogens that are cleaved during limited proteolysis to generate their active forms. A few, however, are active as single chain molecules, and others are inactive due to substitutions of the catalytic triad residues.
C097R159	1.74157e-05	3.76195	up	1.84897	up	1.66969	up	Neutral ceramidase	43618	Q9VA70	pfam04734	Ceramidase_alk, Neutral/alkaline non-lysosomal ceramidase. This family represents a group of neutral/alkaline ceramidases found in both bacteria and eukaryotes.
C243R163	3.1968e-05	3.36183	up	2.02967	up	1.5874	up	Neutral ceramidase	43618	Q9VA70	pfam04734	Ceramidase_alk, Neutral/alkaline non-lysosomal ceramidase. This family represents a group of neutral/alkaline ceramidases found in both bacteria and eukaryotes.
C107R102	3.71419e-07	-1.33438	down	-1.60399	down	-1.10706	down	Nicotinate phosphoribosyltransferase	33626	Q9VQX4	PRK09243	PRK09243, nicotinate phosphoribosyltransferase; Validated.
C124R134	1.04363e-05	-1.40591	down	-1.58797	down	-1.19361	down	Nicotinate phosphoribosyltransferase	33626	Q9VQX4	PRK09243	PRK09243, nicotinate phosphoribosyltransferase; Validated.
C087R153	7.26014e-12	-1.33505	down	-1.6555	down	-1.40794	down	Nostrin	329416	Q6WKZ7	smart00326	SH3, Src homology 3 domains. Src homology 3 (SH3) domains bind to target proteins through sequences containing proline and hydrophobic amino acids. Pro-containing polypeptides may bind to SH3 domains in 2 different binding orientations.
C009R082	5.3997e-08	-1.43034	down	-1.67946	down	-1.48124	down	Nostrin	115677	Q8IVI9	smart00326	SH3, Src homology 3 domains. Src homology 3 (SH3) domains bind to target proteins through sequences containing proline and hydrophobic amino acids. Pro-containing polypeptides may bind to SH3 domains in 2 different binding orientations.
C117R131	4.88194e-10	-1.21795	down	-1.56623	down	-1.4814	down	Nostrin	329416	Q6WKZ7	smart00326	SH3, Src homology 3 domains. Src homology 3 (SH3) domains bind to target proteins through sequences containing proline and hydrophobic amino acids. Pro-containing polypeptides may bind to SH3 domains in 2 different binding orientations.
C096R077	2.68627e-08	-1.46362	down	-1.89917	down	-1.51726	down	Nostrin	115677	Q8IVI9	smart00326	SH3, Src homology 3 domains. Src homology 3 (SH3) domains bind to target proteins through sequences containing proline and hydrophobic amino acids. Pro-containing polypeptides may bind to SH3 domains in 2 different binding orientations.
C200R095	0.000154061	3.56591	up	2.40649	up	2.03162	up	Npc2_like, Niemann-Pick type C2 (Npc2) is a lysosomal protein in which a mutation in the gene causes a rare form of Niemann-Pick type C disease, an autosomal recessive lipid storage disorder characterized by accumulation of low-density lipoprotein-derived cholesterol in lysosomes. Although Npc2 is known to bind cholesterol, the function of this protein is unknown. These proteins belong to the ML …			cd00916	Npc2_like, Niemann-Pick type C2 (Npc2) is a lysosomal protein in which a mutation in the gene causes a rare form of Niemann-Pick type C disease, an autosomal recessive lipid storage disorder characterized by accumulation of low-density lipoprotein-derived cholesterol in lysosomes. Although Npc2 is known to bind cholesterol, the function of this protein is unknown. These proteins belong to the ML …
C163R121	4.84594e-05	3.36292	up	1.92069	up	1.67756	up	Npc2_like, Niemann-Pick type C2 (Npc2) is a lysosomal protein in which a mutation in the gene causes a rare form of Niemann-Pick type C disease, an autosomal recessive lipid storage disorder characterized by accumulation of low-density lipoprotein-derived cholesterol in lysosomes. Although Npc2 is known to bind cholesterol, the function of this protein is unknown. These proteins belong to the ML …			cd00916	Npc2_like, Niemann-Pick type C2 (Npc2) is a lysosomal protein in which a mutation in the gene causes a rare form of Niemann-Pick type C disease, an autosomal recessive lipid storage disorder characterized by accumulation of low-density lipoprotein-derived cholesterol in lysosomes. Although Npc2 is known to bind cholesterol, the function of this protein is unknown. These proteins belong to the ML …
C085R032	9.08792e-09	-1.58517	down	-1.77255	down	-1.30713	down	Nucleoside diphosphate kinase A 1		P52174	PTZ00093	PTZ00093, nucleoside diphosphate kinase; Provisional.
C261R085	1.18978e-06	-1.51445	down	-1.76585	down	-1.39772	down	Nucleoside diphosphate kinase A 1		P52174	PTZ00093	PTZ00093, nucleoside diphosphate kinase; Provisional.
C094R122	0.000538528	1.52863	up	1.66562	up	1.6626	up	Orphan sodium- and chloride-dependent neurotransmitter transporter NTT73	281952	Q9XS59	pfam00209	SNF, Sodium:neurotransmitter symporter family.
C100R117	0.00192833	5.92398	up	2.55361	up	2.73524	up	Ovochymase-1	341350	Q7RTY7	smart00020	Tryp_SPc, Trypsin-like serine protease. Many of these are synthesised as inactive precursor zymogens that are cleaved during limited proteolysis to generate their active forms. A few, however, are active as single chain molecules, and others are inactive due to substitutions of the catalytic triad residues.
[truncated: 654 more rows]

## Sheet: Host vs Stv_48h
		ATL 48 v STV 48		COHO 48 v STV 48		SOX 48 v STV 48
[truncated: 1,197 more rows]

## Sheet: Common feeding response
24h
Probe ID	Gene	Accession	CDD	Contig ID
C074R060	Dual specificity phosphatase DUPD1	P0C599	cd00127	5731933
C077R006	Antichymotrypsin-2	P80034	cd00172	5732170
[truncated: 521 more rows]

## Sheet: Specific to Atlantic
24
[truncated: 188 more rows]

## Sheet: Specific to Coho
24h
[truncated: 60 more rows]

## Sheet: Specific to Sockeye
24h
[truncated: 57 more rows]

## Sheet: Specific to Pacifics
	24h
[truncated: 52 more rows]
