# Supplementary material for: Enhanced transcriptomic responses in the Pacific salmon louse Lepeophtheirus salmonis oncorhynchi to the non-native Atlantic Salmon Salmo salar suggests increased parasite fitness
Source: BMC Genomics. 2017 Jan 30;18:110. doi: 10.1186/s12864-017-3520-1 (PMC5282744; doi:10.1186/s12864-017-3520-1)
Supplement: Additional file 4: Table S2. — Gene Ontology enrichment of the host-specific feeding response in L. salmonis. Functional enrichment of DEGs from Atlantic-fed compared to either Coho-fed or Sockeye-fed lice at 24 and 48 hpi, and from either Coho-fed or Sockeye-fed lice compared to Atlantic-fed lice at 24 hpi. (XLSX 11 kb) [file 12864_2017_3520_MOESM4_ESM.xlsx]

## Sheet: Table S1
	Upregulation in Atlantic-fed lice (compared to coho) after 24h					Atlantic compared to coho-fed lice - 48hrs
	Biological Process	# genes	p-value	FEa		Biological Process	# genes	p-value	FEa
	GO:0006508~proteolysis	13	0.000645297	2.95192		GO:0006508~proteolysis	20	4.66293e-07	3.5619
	GO:0035188~hatching	3	0.000928657	57.5625		GO:0007586~digestion	4	0.000612084	21.8895
	GO:0007565~female pregnancy	3	0.00663675	23.025		GO:0035188~hatching	3	0.00152785	45.1471
	GO:0001824~blastocyst development	3	0.0112304	17.7115		GO:0055114~oxidation reduction	12	0.00311683	2.69535
	GO:0022904~respiratory electron transport chain	3	0.0336351	10.0109		GO:0006030~chitin metabolic process	2	0.0480839	40.1307
	GO:0001835~blastocyst hatching	2	0.0376408	51.1667		GO:0001835~blastocyst hatching	2	0.0480839	40.1307
	GO:0055114~oxidation reduction	8	0.0486087	2.29104		GO:0006032~chitin catabolic process	2	0.0480839	40.1307
	GO:0007566~embryo implantation	2	0.0498781	38.375
	GO:0050679~positive regulation of epithelial cell proliferation	2	0.0498781	38.375		Atlantic compared to sockeye-fed lice - 48hrs
						Biological Process	# genes	p-value	FEa
	Upregulation in Atlantic-fed lice (compared to sockeye) after 24h					GO:0006508~proteolysis	20	4.98751e-05	2.7113
	Biological Process	# genes	p-value	FEa		GO:0055114~oxidation reduction	15	0.00128608	2.5646
	GO:0006508~proteolysis	21	3.55577e-09	4.33499		GO:0035188~hatching	3	0.00265655	34.3657
	GO:0007586~digestion	4	0.000390743	25.3719		GO:0050679~positive regulation of epithelial cell proliferation	3	0.00265655	34.3657
	GO:0035188~hatching	3	0.0011297	52.3295		GO:0007565~female pregnancy	3	0.0183291	13.7463
	GO:0007565~female pregnancy	3	0.00803155	20.9318		GO:0007586~digestion	3	0.0220945	12.4966
	~blastocyst hatching	2	0.0414471	46.5152		GO:0042692~muscle cell differentiation	4	0.0277779	5.91237
						GO:0001501~skeletal system development	4	0.0353376	5.39069
	Upregulation in sockeye-fed lice (compared to Atlantic) after 24h
	Biological Process	# genes	p-value	FEa
	GO:0001501~skeletal system development	3	0.006152	22.5735
	GO:0007423~sensory organ development	3	0.0302146	9.83974
	Upregulation in coho-fed lice (compared to Atlantic) after 24h
	Biological Process	# genes	p-value	FEa
	GO:0007010~cytoskeleton organization	4	0.0126331	7.10648
	GO:0030036~actin cytoskeleton organization	3	0.0214669	11.8077
	GO:0030029~actin filament-based process	3	0.0220945	11.6288
	GO:0040018~positive regulation of multicellular organism growth	2	0.0387772	46.5152
