# Supplementary material for: Enhanced transcriptomic responses in the Pacific salmon louse Lepeophtheirus salmonis oncorhynchi to the non-native Atlantic Salmon Salmo salar suggests increased parasite fitness
Source: BMC Genomics. 2017 Jan 30;18:110. doi: 10.1186/s12864-017-3520-1 (PMC5282744; doi:10.1186/s12864-017-3520-1)
Supplement: Additional file 6: Table S3. — Validation of microarray experiments. The expression profiles of a select subset of genes were compared between RT-qPCR and microarray results. Expression levels were validated by testing the correlation of log2 expression values for RT–qPCR samples against microarray log2 expression ratios (Cy5/Cy3). (XLSX 75 kb) [file 12864_2017_3520_MOESM6_ESM.xlsx]

## Sheet: array.qpcr.csv
				Pearson's r
				0.761845		0.276718		0.452195		0.701246		0.333887		0.530476		0.525364		0.385013		0.451579		0.439069		0.655896		0.507667		0.500444		0.397921
Sample #	Sample	host	time	60S.array	60S.qpcr	carbb.array	carbb.qpcr	cathl.array	cathl.qpcr	cytb.array	cytb.qpcr	cox2.array	cox2.qpcr	fer.array	fer.qpcr	hacup1.array	hacup1.qpcr	ifi6.array	ifi6.qpcr	nep.array	nep.qpcr	pcd4.array	pcd4.qpcr	rp2.array	rp2.qpcr	sap.array	sap.qpcr	tc1.array	tc1.qpcr	try1.array	try1.qpcr
9	10052.3_Block3.txt	Atl	24h	-2.08359	2.5656	0.775061	0.0731347	0.656507	0.867896	-0.722855	5.25134	-0.637583	4.33842	0.654033	2.25459	1.606	3.02627	-2.72839	3.90207	1.48403	1.05936	-0.153467	0.207893	-0.159693	2.43082	0.6711	0.694212	1.85431	1.21412	0.750689	0.668119
56	10054.4_Block4.txt	Atl	24h	0.197265	3.0291	-0.138379	0.335712	0.302622	0.900722	-0.745544	5.14445	-1.40854	4.86196	0.125873	2.35783	1.49599	1.78952	0.396629	3.29572	-0.0287943	0.352759	-1.15622	-0.278934	-1.76917	2.35417	0.496691	0.937344	-0.849669	2.05728	-1.61085	1.06143
72	10056.1_Block1.txt	Atl	24h	-0.575385	2.26903	-0.749159	0.145351	-0.370915	1.01078	0.534062	3.08457	-0.131879	3.84197	-0.585349	0.668119	1.54216	1.55974	0.652754	3.20571	0.051157	0.482332	-0.527606	-0.548987	-0.21395	0.524064	0.444502	0.797428	-0.390061	0.707525	-1.49078	0.121679
75	10057.4_Block4.txt	Atl	24h	1.67968	2.51223	-0.119253	1.49927	-0.111567	2.05415	2.61861	5.31796	2.20131	5.0751	0.128409	2.28125	0.557413	2.29278	0.382452	3.24899	0.395847	2.15575	-0.180004	0.115033	2.0853	2.32769	-0.142709	0.920674	2.04225	1.93055	0.804392	1.65444
1	10049.1_Block1.txt	Atl	48h	-0.107641	6.47233	-0.0504742	1.83915	0.74944	2.59431	0.631822	8.29783	0.119968	6.73471	-0.0279226	5.56133	-0.0158901	3.09288	1.01557	4.26903	-0.192322	2.63575	-0.832832	-0.285601	0.801927	5.70764	0.528088	2.34085	-1.02553	-0.559367	-0.0271397	3.23465
6	10054.3_Block3.txt	Atl	48h	-0.692839	7.19279	0.753912	0.238787	0.755071	2.32423	-1.06356	8.44791	-1.44437	7.52513	-0.0442696	6.59126	1.17063	1.99277	-2.28172	4.02945	0.380677	2.32567	-0.702201	-0.255667	-1.8415	6.67807	0.71924	1.16092	-2.2182	-1.99942	-0.0548134	3.26469
54	10057.2_Block2.txt	Atl	48h	3.98131	6.97957	0.866893	1.29572	2.95893	3.77083	3.46934	8.15482	3.62187	7.20163	2.27973	6.49793	2.1827	1.9594	2.17294	5.03562	2.13247	3.13241	-0.194392	-0.808943	3.98286	6.67384	2.2223	1.6173	-0.709111	-1.05289	3.68292	4.15137
61	10060.1_Block1.txt	Atl	48h	-0.568915	6.87897	0.905846	1.16607	1.23266	2.70088	-0.555832	8.06447	-0.846527	6.88142	0.642955	5.72792	1.94357	2.44943	1.05392	4.05572	1.4602	2.33228	-0.193574	-0.538891	-0.428195	5.78424	2.35694	1.50741	-0.829049	-0.912673	2.44573	3.31136
71	10062.2_Block2.txt	Atl	48h	3.72732	6.04243	-0.261043	1.02928	0.43463	2.24428	3.56952	7.01792	3.57799	6.09529	-0.733402	5.58105	-0.609712	2.01293	-2.87185	3.81865	-0.159095	1.4957	-1.61545	-0.0555913	3.95643	5.68762	0.625906	1.09085	-2.51532	-2.35919	-3.34843	2.48465
16	10047.4_Block4.txt	Coho	24h	-2.25924	0.812293	-0.625163	-0.410812	-0.424868	0.324235	-3.08791	0.938098	-1.42915	0.295135	-0.242793	0.601221	-1.10922	0.752749	-1.16747	2.67897	-0.593064	0.655352	-0.362538	0.353888	-1.98512	0.687956	-0.722132	0.660837	2.79261	1.52055	0.0331745	0.764686
24	10052.2_Block2.txt	Coho	24h	-1.43923	0.969381	-0.283154	0.246104	-2.42518	0.790772	-4.00633	0.0342157	-1.9219	-0.878056	0.0617285	0.978196	0.00918102	0.228973	0.146231	1.30568	-0.0212717	0.572405	-0.841072	-0.228875	-3.261	0.68437	0.114327	-0.0424568	3.86092	1.02715	0.656403	0.851199
28	10053.4_Block4.txt	Coho	24h	-2.0884	1.14209	-1.10223	-0.31079	-0.227041	1.04404	-2.32784	0.778209	-0.234536	-0.0446872	0.252058	0.341417	1.52071	1.31267	-3.83659	-0.190997	0.823202	1.55582	-0.305687	0.154454	-2.22009	1.8476	0.88848	1.33056	-2.4854	0.0799754	-0.203768	1.68482
34	10059.1_Block1.txt	Coho	24h	-2.80857	-0.627716	-0.473774	0.789103	-1.4592	-0.275786	-3.97175	0.938098	-2.47956	0.0854247	0.371416	0.0114956	0.48264	1.0827	-3.79558	0.828632	0.286126	1.43563	-0.494163	-0.00563751	-2.68357	-0.392326	-1.13593	0.88049	2.25411	0.230203	-1.03065	1.55483
36	10059.2_Block2.txt	Coho	24h	-0.814898	0.0229004	-0.206347	1.2394	-1.25924	-0.825721	-3.90512	-1.2119	-2.42207	-1.8049	-0.552714	1.79119	-1.48582	-0.287184	-2.64065	0.0593553	-0.642351	-0.244343	-0.147031	-0.165531	-2.74725	0.147958	0.749228	0.421156	-0.816524	-0.809448	-0.327816	-0.145286
38	10059.4_Block4.txt	Coho	24h	-1.8942	0.192825	-0.029479	1.53903	0.785358	0.0440443	-2.81003	-0.172018	-2.06956	-0.794607	-0.89983	0.78157	0.176123	3.23281	-3.24256	1.71896	-0.509331	1.53556	0.305238	-0.0656722	-2.71006	0.547943	0.136591	1.45101	-1.6298	1.70044	-0.111547	2.3147
65	10061.2_Block2.txt	Coho	24h	-1.81274	0.185232	0.0396261	-0.0673341	0.415888	-0.172344	-2.97615	-1.15875	-1.97289	-2.19166	-0.0469646	0.784923	-0.0599213	1.02645	-0.113752	0.412511	0.38093	-0.460965	0.375466	-0.50226	-2.64257	0.701327	0.33523	-0.645886	-1.42677	0.283329	0.0621586	0.167358
66	10061.4_Block4.txt	Coho	24h	-6.79101	-0.710992	-0.0130119	-0.0740006	-5.30026	-0.568965	-4.50277	-0.495329	-2.82906	-1.10811	-0.320461	-0.592049	-1.36353	0.829444	-2.85253	-0.0242965	-0.956201	0.212881	-1.27581	-0.41889	-2.78322	-0.555757	0.298408	-0.0124608	-1.91779	-0.842698	-2.18545	0.0908534
68	10064.2_Block2.txt	Coho	24h	-0.579825	0.115033	-0.00430965	0.832688	-0.0596447	0.797428	-1.24579	1.19156	0.799644	0.269033	-0.125543	0.614474	-0.0521612	1.07587	-3.21313	0.702214	-0.275375	1.17887	-0.655674	0.24732	-0.994104	0.550901	0.90631	0.75446	-0.416769	1.26364	-1.7866	1.31788
74	10045.1_Block1.txt	Coho	48h	1.06166	-0.730967	-0.418039	0.116365	-0.841658	-0.299028	-2.87202	-0.625267	0.11545	-1.12816	0.315842	-0.412155	0.34488	0.789938	-3.90081	0.835924	0.65363	-0.287712	0.0167904	-0.158912	-0.384414	-0.305788	0.116892	0.387363	1.28796	0.35727	-0.777509	1.64155
11	10045.2_Block2.txt	Coho	48h	1.40092	-0.151042	-0.426315	0.686164	-0.268082	0.260628	-1.74533	-2.40507	1.11106	-4.97801	-0.620893	-0.58208	-1.84186	-0.150401	-1.63567	0.225275	-1.06847	0.212881	-0.180161	-0.438894	-0.164809	-0.385714	-0.699825	0.117695	0.808921	-0.992804	-1.60865	0.201634
17	10046.1_Block1.txt	Coho	48h	0.416188	1.59216	-0.548253	0.0894982	-1.86829	0.0840643	-2.36323	-1.95176	0.115163	-2.21491	-0.816381	1.54102	-1.25724	-0.317067	-0.557395	-1.62104	-0.733203	0.195348	0.320128	-0.235654	-0.169769	1.56755	-1.56409	0.320773	-1.4281	-0.419469	-1.39915	-0.355313
18	10048.2_Block2.txt	Coho	48h	-1.594	1.68257	-0.995057	-0.040675	-0.892527	0.154454	-3.25464	-0.852042	-1.92419	-2.78488	-0.782618	1.61117	-2.16195	-1.03712	-3.27055	-0.030914	-1.34766	0.0758749	-0.29414	-0.425656	-2.44165	1.80777	-0.812249	-0.689195	1.08533	0.43082	-3.06181	-0.535332
23	10049.3_Block3.txt	Coho	48h	-2.58988	1.31208	0.160142	0.559737	0.630979	0.564622	-4.18106	-2.04216	-1.92223	-2.5951	0.161773	1.36121	-0.255709	-0.807175	-2.48938	-0.561068	0.658636	0.526069	-0.182732	-0.225666	-2.68901	1.22774	0.722811	1.23082	-1.62558	0.210389	-0.442229	-0.395359
30	10050.4_Block4.txt	Coho	48h	-1.80087	1.05589	-0.146365	-0.13733	1.09588	-0.522426	-1.98626	-2.29903	-0.237776	-2.65109	-0.755136	1.53456	-0.260222	-0.0738487	-3.34053	0.0827026	-0.31606	-0.0509507	-0.554934	0.0881416	-1.51513	1.47093	0.46421	-0.545824	0.0851431	-0.996254	-0.438507	0.0285692
46	10051.3_Block3.txt	Coho	48h	-0.873719	0.199123	0.00324249	-0.594008	-1.78318	0.0703893	-2.87874	-1.23548	-0.47172	-1.87779	-0.176313	0.757877	-2.19063	-2.0807	-1.87244	0.166073	-0.874631	-1.82777	0.00179958	-0.108892	-1.85591	0.794104	0.406178	-0.852563	-1.50844	-0.402779	-2.0561	-1.55852
59	10052.4_Block4.txt	Coho	48h	-2.09224	1.2558	-0.382455	0.382944	-0.506107	-0.802386	-4.47667	-1.25877	-3.20815	-1.80138	-1.05988	2.0844	-2.47357	-2.78389	-4.89667	0.0922074	-0.825041	-0.351074	-0.650614	-0.442222	-2.7509	2.15088	0.283192	-0.0858948	-2.369	-2.30615	-1.74695	-1.73216
63	10055.4_Block4.txt	Coho	48h	-5.2443	0.228973	-1.21904	0.425459	-1.33821	0.100305	-2.78857	-3.65526	-1.63954	-3.89797	-0.0070982	0.358396	0.0769892	-1.12061	0.120255	0.415759	-0.514178	0.362891	0.025775	-0.368849	-2.41615	0.434028	-0.728277	-0.0625049	0.384254	-1.3827	-1.08206	-0.648598
76	10056.3_Block3.txt	Coho	48h	-1.24721	-0.064314	0.560625	0.00288251	0.27009	0.67717	-4.41426	-3.43862	-2.21839	-4.31129	-0.40982	0.574344	-0.979552	-1.5739	-0.229964	-1.83753	-0.775853	-1.10098	-1.15421	-0.0622037	-2.9252	0.650765	-0.411284	-0.225835	-1.45188	-2.33643	-1.10842	-1.85204
4	10045.3_Block3.txt	Sox	24h	-1.05612	2.48233	-0.0892134	1.83915	-0.00129795	-0.125793	-4.32091	-2.34227	-0.0684566	-1.28455	0.0629272	1.72115	-1.12345	0.222805	-3.83194	-0.720945	0.178617	-0.254289	0.408379	0.244887	-1.76771	1.63738	0.467961	0.190299	-1.32638	-0.179515	0.326303	2.09457
8	10047.2_Block2.txt	Sox	24h	0.0794344	2.62246	-1.31092	0.499782	0.0638456	-0.455811	-2.57352	-4.26202	0.0946655	-1.94453	-0.507099	1.16092	0.288246	-0.287184	-3.3327	0.0690147	-0.616057	-0.544351	-0.27259	0.115033	-1.19726	1.04754	0.839313	0.481299	-1.63615	-0.269512	-1.02618	0.824564
14	10048.1_Block1.txt	Sox	24h	1.40471	4.96255	-1.2485	1.50944	-0.693877	-0.0457292	-1.78649	0.158337	2.18104	0.704872	0.556379	4.6311	1.48863	1.69287	-1.40123	-0.22095	0.904182	0.205393	0.319975	0.584	0.0687609	4.50779	-0.513432	1.21101	-1.12872	-0.529489	-0.714227	1.47457
19	10055.2_Block2.txt	Sox	24h	0.731656	2.25912	0.390211	0.356144	-1.36122	0.890641	-2.42203	-1.53533	1.57353	-0.507993	-0.014514	2.4079	0.381949	-0.530531	-3.1923	-1.88417	0.208414	-0.867752	0.188319	0.231432	-0.812397	2.37434	0.983871	0.337996	-1.35123	-0.772752	-1.58606	1.30159
22	10058.1_Block1.txt	Sox	24h	0.901024	3.10568	-2.01386	-0.687335	-4.02109	-0.382325	-3.01993	-0.938708	0.991759	0.678973	-1.23456	3.40463	-3.13873	0.996389	-2.19907	-1.06764	-2.71799	-0.530948	-0.482071	-0.402207	-0.765588	3.42089	-1.84276	0.834307	-1.18367	-1.12627	-1.9787	0.39835
41	10058.4_Block4.txt	Sox	24h	-1.83462	3.54226	-1.72447	-1.98051	-1.87771	-1.03564	-3.91135	-1.23209	-0.697927	0.535058	-1.33392	2.22126	-1.70574	-1.29725	-4.02646	-0.291062	-2.13418	-2.82419	-0.332641	-0.425656	-2.60738	3.97728	-0.748098	-0.269164	-0.986142	-1.4493	-2.44947	0.00432161
44	10059.3_Block3.txt	Sox	24h	-0.560328	1.53257	-0.231858	-1.0908	-3.04936	-0.53575	-4.20597	0.267835	-0.486923	-0.154731	-0.97891	1.75104	-1.55585	-1.13701	-3.37216	-1.81097	-0.700339	-2.25429	-0.779218	0.00432161	-1.39381	1.7476	-0.638346	-0.819088	-0.902894	-0.629501	-2.33764	0.794936
45	10060.4_Block4.txt	Sox	24h	-1.24634	2.74911	1.17188	-0.624154	1.7815	0.500802	-4.30823	-0.505328	-1.01797	-0.218095	1.18829	2.66789	1.73814	-0.120451	-1.71709	-0.584241	0.748528	-0.127683	0.177297	0.191563	-2.1253	2.66426	0.996074	0.897628	-0.816639	-0.732884	-0.673477	1.24123
51	10062.4_Block4.txt	Sox	24h	-1.53166	1.35896	-0.432839	-1.29407	-0.167776	-1.5492	-4.40964	-0.215412	-1.23137	-0.718094	-0.149811	1.69777	0.501802	-1.68038	-2.805	-0.704395	0.0622654	-1.20756	-0.590632	-0.858829	-2.65185	1.8844	-0.614342	-1.16262	-0.639225	0.0071955	-1.23364	0.280956
67	10063.3_Block3.txt	Sox	24h	-0.630286	2.96236	-0.845368	0.309176	-1.52525	-1.64566	-3.16521	-1.70181	-0.488302	-1.17462	-0.828634	3.02112	-0.284707	-1.19727	-2.77095	-1.0511	-0.446794	-0.00433459	-0.178703	-0.115597	-2.11219	2.99765	-0.996082	-0.419276	0.430094	-1.25946	-0.774777	0.124328
2	10045.4_Block4.txt	Sox	48h	-2.41111	2.01221	0.661169	-1.46077	0.538404	-1.56576	-5.55532	-3.25154	-1.28861	-0.544771	-0.0578928	3.6311	0.33531	-1.13701	-2.92434	-0.211064	-0.409147	-0.314374	-0.841223	-0.115597	-3.68358	2.48749	0.0527687	-0.239226	-2.02716	-0.70934	-0.474591	0.204141
10	10048.3_Block3.txt	Sox	48h	0.377088	2.66243	0.469839	1.57918	0.528945	0.434028	-3.99135	-2.95232	0.92573	0.244887	0.317471	2.51122	0.649262	0.323082	-0.269157	0.828632	0.766727	0.0854247	0.536443	-0.30561	-0.841061	2.59765	0.212601	1.17057	-1.32358	-0.809448	0.986262	0.454176
20	10050.1_Block1.txt	Sox	48h	-2.28934	0.342555	0.0673294	0.819668	-1.18787	1.43403	-4.46426	-5.22216	-0.449611	-0.674614	-0.678387	2.79119	-0.934081	0.922959	-3.99622	0.178874	-0.959378	-2.48439	-0.570879	-0.225666	-2.9783	2.71765	-1.21033	0.280956	-1.52153	-1.90942	-2.53753	0.535058
25	10051.4_Block4.txt	Sox	48h	-1.14116	2.00576	-0.642525	0.952334	-1.87106	-0.892446	-3.70392	-3.59859	0.33007	-1.72118	-0.884225	2.55459	-1.17198	-0.223812	-3.05705	0.182692	-1.06661	-0.460965	-1.52963	0.0881416	-2.20534	2.21101	-1.41561	0.273814	-1.70594	-1.46594	-1.29278	0.827819
47	10052.1_Block1.txt	Sox	48h	-1.55708	2.97563	-0.434607	0.692427	-2.52162	-0.312402	-4.76559	-1.46873	-1.18776	-0.341354	-1.5784	3.7148	-2.50277	0.80653	-4.08232	-0.0676364	-1.25263	-0.710992	-0.0267286	-0.0822246	-2.23609	3.56071	-1.71583	1.26424	-1.1069	-1.17625	-2.45433	0.158337
55	10053.1_Block1.txt	Sox	48h	-0.912234	1.82904	0.544045	-0.424107	-1.51536	-0.47915	-3.909	-2.97483	-0.690774	-0.518081	0.177245	1.93772	0.218147	0.109695	-4.34581	0.215368	0.144087	-0.167637	0.00682068	-0.348868	-1.59521	1.8844	0.601733	0.137504	-1.68741	-0.672773	-0.684316	1.3115
60	10054.2_Block2.txt	Sox	48h	2.60511	2.28244	-0.556305	-0.0506518	-1.96432	-0.525746	-3.03532	-2.39214	2.60851	-0.194625	-1.47947	2.58111	-1.70879	-1.00723	-3.98824	0.389567	-1.46274	-0.304362	-0.133407	-0.58554	1.41489	2.39753	-0.806983	-0.599243	-1.1961	-1.20956	-1.96879	-0.315271
70	10056.2_Block2.txt	Sox	48h	-0.809485	2.66243	1.13966	-0.240759	2.03348	-0.715723	-3.34589	-2.20224	0.877449	-0.384772	0.512302	3.18126	0.572036	-0.92714	1.86708	-1.52118	1.09947	-0.524293	-0.882947	-0.0855886	-2.08056	3.09761	0.0269413	0.27023	-1.43497	-1.28947	0.828667	-0.455416
73	10057.3_Block3.txt	Sox	48h	0.058094	1.10232	-0.540927	-0.27073	-0.0492048	-1.3259	-4.0809	-3.01159	0.12503	-1.27474	-0.00283909	1.76129	-0.0240879	-1.02709	-2.96315	-2.66109	-0.517562	-1.48439	0.22797	-0.205563	-2.5697	1.76765	-1.01922	-0.949255	-0.647505	-1.45958	0.338882	-1.38534
77	10060.2_Block2.txt	Sox	48h	0.395173	0.905351	-1.78897	0.302173	-2.18742	-0.312402	-4.88605	-2.41889	0.556421	-1.58122	-1.66129	1.5145	-2.76999	-0.613741	-0.65596	-0.987646	-2.52317	-0.691057	-1.28794	0.0482362	-1.31645	1.5008	-2.58818	-0.545824	-1.12751	-1.64611	-2.2893	-1.32193
5	10048.4_Block4.txt	Starved	24h	-6.50105	-1.16424	0.117086	-0.957356	-0.32118	-1.54246	-3.47514	0.351628	-3.8993	-0.331336	-0.317551	-1.79536	0.552989	-0.0537932	-1.08836	-2.76808	-0.288686	-2.0807	1.34369	0.327687	-4.29369	-1.72929	0.270496	-1.17592	2.44538	0.833497	-1.12885	-2.99194
12	10049.2_Block2.txt	Starved	24h	-2.00543	-2.69059	-1.21216	0.835924	-1.77258	0.761285	-2.8867	0.695103	-3.34462	0.0717627	-0.932482	-2.79186	-1.41053	0.95977	-1.97409	-0.8044	-0.913469	0.412511	0.673426	0.590722	-2.89925	-2.98622	0.0243664	0.507921	-1.7353	0.137504	-2.81654	-0.878587
15	10049.4_Block4.txt	Starved	24h	-7.07884	-3.64765	-1.78568	-1.33061	-1.85282	-1.24571	-2.47713	-0.00202119	-2.43957	-0.804652	-1.29579	-4.40874	-1.48622	-0.997117	0.261394	-1.60077	-0.960509	-0.0743043	0.753864	0.353888	-3.44405	-4.32251	-1.46464	-1.23923	-1.01736	0.290424	-1.53009	-2.14561
33	10051.2_Block2.txt	Starved	24h	-3.00534	-3.0807	-1.07615	-0.743956	-1.56802	-1.1291	-2.13468	-0.0952654	-2.72175	-0.597933	-1.49879	-2.662	-1.80675	-0.650408	-2.33557	-1.01421	-1.70064	-0.597714	1.51814	0.541019	-3.99661	-3.40568	-1.38359	-1.20257	-0.783712	2.20727	-5.06636	-1.47875
42	10054.1_Block1.txt	Starved	24h	-3.78283	-3.1016	-1.55863	0.716332	-2.55634	-1.05919	-3.52474	0.594549	-4.22893	-0.167961	-2.03463	-2.99194	-2.85373	-0.660406	-3.89084	-0.364385	-2.15172	-0.727618	1.74746	0.0813396	-3.0912	-3.71577	-2.38721	-0.262573	-1.39249	2.55729	-2.53954	-1.76857
48	10055.3_Block3.txt	Starved	24h	-2.76768	-2.77794	-1.82975	0.319618	-2.68693	-1.08559	-3.91797	0.308011	-4.92068	-0.234635	-0.845921	-2.9885	-2.11429	-1.11716	-4.22697	-1.09111	-1.31398	0.225275	1.14794	0.614474	-3.21039	-3.13289	-1.08142	-1.21927	-1.8964	-0.079478	-2.24885	-2.27509
58	10056.4_Block4.txt	Starved	24h	-2.6422	-2.22432	0.12306	-1.09727	-0.324068	-0.692455	-4.66813	1.84117	-5.51418	1.05866	-0.316133	-2.10532	-0.422891	-1.22364	-4.57104	0.172488	0.0532665	-0.950927	1.54679	-0.252226	-3.79297	-2.24879	-1.62241	-1.78588	-0.695561	-0.916208	-0.195966	-4.04192
62	10058.2_Block2.txt	Starved	24h	-1.69942	-1.9143	0.362534	-0.577336	-0.207968	-0.632405	-2.83046	1.55139	-3.51443	0.848798	-0.110996	-2.5454	0.889253	-1.90401	-2.42355	0.8024	0.608767	-0.800877	0.882099	0.108357	-2.30678	-2.50881	-0.12842	-0.225835	3.03441	0.253384	-0.179289	-1.63218
64	10061.1_Block1.txt	Starved	24h	-3.23548	-2.22432	-1.32317	-1.82726	-3.69763	-0.902389	-6.0253	1.19156	-6.25829	1.02857	-0.912775	-2.04573	-1.2273	-1.5739	-1.72634	-0.427595	-1.16363	-1.22095	1.41286	0.158337	-3.67524	-2.25912	0.0215817	-1.40583	2.06797	-0.8962	-1.47182	-3.57209
69	10062.1_Block1.txt	Starved	24h	-4.11452	-2.60472	-3.40218	-0.807427	-2.45227	-0.912401	-1.56134	0.40163	-2.14444	-0.151362	-0.885135	-3.2849	-2.14063	-1.74371	-4.68433	-1.46753	-3.04124	-0.171044	1.09786	0.917623	-2.71354	-3.70915	-2.56591	-1.44575	0.342526	0.813935	-4.4728	-0.871971
26	10051.1_Block1.txt	Starved	48h	-3.24212	-5.06419	-0.588646	-0.637334	-0.805582	-0.672313	-4.12203	-1.53868	-5.20641	-1.46156	-0.749359	-4.95545	-1.22538	-0.353837	-3.37577	-1.83753	-0.255011	-0.730967	1.22497	0.538041	-3.55031	-2.90942	-0.431646	-0.415807	4.31734	1.76384	-1.01762	-0.94203
27	10053.2_Block2.txt	Starved	48h	-3.12926	-5.26424	-1.38308	-0.617499	-1.51147	-2.17267	-2.25918	-2.12847	-3.43261	-0.601431	-1.40249	-4.5355	-1.78838	-1.35365	-3.77524	-1.33752	-1.42372	-0.940922	1.41666	0.787432	-3.19552	-4.01905	-0.519687	-1.68594	-0.143052	1.45365	-1.59717	-0.481969
29	10053.3_Block3.txt	Starved	48h	-6.86958	-5.18758	-1.10131	-2.24059	-2.89846	-1.53575	-3.63124	-5.58173	-4.28132	-1.9845	-1.70376	-5.07875	-2.97706	-1.7269	-1.48981	-3.90099	-1.14723	-1.33424	2.05682	-0.145605	-2.94024	-5.57209	-0.939801	-1.37932	-0.309244	2.56047	-1.96495	-2.37557
37	10057.1_Block1.txt	Starved	48h	-7.52329	-8.17085	-1.64828	-0.554061	-1.2588	-0.498994	-4.27474	-5.56525	-5.40937	-4.14816	-1.71623	-4.89196	-1.27444	-0.0405266	-4.24504	-0.564265	-1.54287	0.872632	1.38262	0.461529	-3.83206	-4.73581	-2.03543	-0.232599	2.33298	2.11736	-3.79036	-0.788614
40	10063.1_Block1.txt	Starved	48h	-8.26669	-8.61416	-0.994414	-0.36736	-0.602786	0.547943	-3.30598	-2.53868	-4.18704	-2.84166	-0.491315	-3.10532	-0.866794	0.146655	-5.14779	-1.92741	-0.487792	0.75873	0.696732	0.507921	-2.91467	-5.13898	-1.89042	-0.375946	-0.979877	1.72378	-2.71789	-0.721896
49	10063.2_Block2.txt	Starved	48h	-5.9457	-5.78468	-1.17766	-0.557455	-0.610704	0.387363	-3.61865	-1.72881	-4.37333	-1.58122	-0.903463	-3.98553	-0.968282	-0.403733	-4.24681	-3.0081	-0.350689	0.259423	1.62694	-0.0923402	-3.00369	-3.90898	-1.66689	-0.875937	-0.184998	1.26364	0.00914955	-0.861972
50	10063.4_Block4.txt	Starved	48h	-4.37839	-5.55097	-1.13274	-0.483985	-2.95255	0.0908534	-3.90094	-1.98507	-4.50401	-0.758038	-0.844278	-3.86208	-1.77501	-0.85048	-2.42533	-2.62415	-1.058	0.702214	1.06677	0.231432	-3.45157	-3.56576	-1.00916	-1.01246	-1.16162	1.62714	-1.86673	-0.458584
52	10064.1_Block1.txt	Starved	48h	-2.79402	-5.45736	-1.06112	-0.770781	-0.240736	-1.46554	-5.66713	0.0676387	-6.36656	-0.624599	-1.18907	-3.80874	-1.37619	-2.18705	-2.98894	-1.35107	-0.614919	-0.27439	1.43908	0.254594	-4.08643	-4.0424	-1.418	-0.759258	1.67999	1.24062	-1.4777	-1.03534
53	10064.4_Block4.txt	Starved	48h	-7.79568	-5.67448	-0.637568	-1.43753	-0.940718	-1.0523	-4.81663	-1.28877	-5.02301	-1.61131	-0.541011	-5.36528	-0.820156	-1.65381	-3.33601	-1.85778	0.0447979	-0.720945	1.28738	0.0071955	-4.67278	-5.4192	-0.232059	-1.3259	1.62952	2.42385	-0.652771	-2.0523
57	10065.1_Block1.txt	Starved	48h	-3.63695	-6.23135	-2.42076	-0.584025	-2.13984	-0.169096	-4.45676	-2.0052	-6.14039	-2.33789	-2.30803	-6.10185	-2.22845	-1.17039	-4.67561	-1.20423	-1.92428	-1.03771	1.96217	-0.0889604	-3.28646	-5.60542	-1.05226	-0.472529	2.81124	3.85699	-5.39852	-0.308645
