# Supplementary material for: Enhanced transcriptomic responses in the Pacific salmon louse Lepeophtheirus salmonis oncorhynchi to the non-native Atlantic Salmon Salmo salar suggests increased parasite fitness
Source: BMC Genomics. 2017 Jan 30;18:110. doi: 10.1186/s12864-017-3520-1 (PMC5282744; doi:10.1186/s12864-017-3520-1)
Supplement: Additional file 7: Table S4. — List of primer sequences for RT-qPCR. (XLSX 42 kb) [file 12864_2017_3520_MOESM7_ESM.xlsx]

## Sheet: Sheet1
Gene target	Accession #	Reference	Forward (5-3')	Reverse (5-3')	Amplicon
60S ribosomal protein L7	Q5ZJ56	Primer3	TCAACGGTGTCAGTCCCAAG	GTACCCCCAAGCGATGTAGG	140
Carboxypeptidase B	P04069	Primer3	TGGTATATGGGCGTCCTTGG	TCGTAAATGCAGCCCAGAGC	130
Cathepsin K	O35186	Primer3	AACTCATGGGGGAACAGTTGG	CCGATAGGGTAGCTTGTGGT	179
Cytochrome b	Q35925	Primer3	AATTGGGTGAGTGGGCGAAA	GCTCTATTCGCACCCAACCT	242
Cytochrome c oxidase subunit 2	Q37677	Primer3	GAATCTCCAATCCGCGTCCT	TACTCCAGGTCGAGAGGCAA	135
Ferritin	P41822	Primer3	TAATCAAACAGGCCAAAGCCC	TGCTAAAGAAGAGGCCAAGGA	72
High affinity copper uptake protein 1	Q8WNR0	Primer3	CTACAAATCCCACTGAATGCC	AATTGAAGGACGTGCAGAGC	178
Neprilysin 2	O16796	Primer3	GAATGGGTGGACTCGGCTTT	GGACTCTGCCACAAGTTCCTT	131
Peroxinectin	JP326607.1	Sutherland et al., 2014	TGGGCTTTGGCCGCTCCAAA	GGCTGTGTCCGAATCGAAAGGCA	104
Programmed cell death protein 4	Q9JID1	Sutherland et al., 2012	TCAATCGTAAGATGCCGTCC	CCAGTATTCCTTGAATCGGC	77
Ribosomal protein P2	BT078447.1	Primer3	CTAATCAAACAGGCCAAAGCCC	CTGCTAAAGAAGAGGCCAAGGA	74
Saposin	BT078242.1	Primer3	TGACTTGATCGGCGTTGTCT	CCGCCACTGTCTCTAAGGAT	117
Troponin C1	P21797	Primer3	CTACCCAGTGTGCCGTGTAA	CACCACGGATCAACTTCGAGA	180
Trypsin-1	P00765	Primer3	CCTTGGCCCTCAACGAGAAA	CGGACACAACAACATCACCG	81
Structural ribosomal protein S20	BT121430.1	Frost & Nilsen 2003	GTCACCTCAACCTCCACTCC	TGACTTGCCTCAAAGTGAGC	274
Elongation factor 1α	BT121243.1	Carmichael et al., 2013	CCAAATTAAGGAAAAGGTCGACAGACGTACTG	TGCCGGCATCACCAGACTTGA	86
RMD5 homolog A	ACO15319.1	Carmichael et al., 2013	TCTCCTTATGCCCACTTGCT	GAGTTCCGTCCTTTGCATTC	220
HGPRT	ACO14905.1	Carmichael et al., 2013	GCAGCAAACATCGAATCTCA	TCTTTGCACGAACAAACTGC	187
Tubulin beta chain	BT077612.1	Sutherland et al., 2012	TGCGGCTATATTTAGAGGGC	AGGTGGAATGTCACAAACGG	136
